# Supplementary material for: Comparing the clinical practice and prescribing safety of locum and permanent doctors: observational study of primary care consultations in England
Source: BMC Med. 2024 Mar 27;22:126. doi: 10.1186/s12916-024-03332-z (PMC10967114; doi:10.1186/s12916-024-03332-z)
Supplement: Supplementary file 1 — Additional file 1: Table S1. Codelist for antibiotics. Table S2. Codelist for opioids. Table S3. Codelist for benzodiazepines. Table S4. Codelist for z-drugs. Table S5. Codelist for conditions linked to potentially hazardous prescribing (READ codes). Table S6. Codelist for anticoagulants. Table S7. Codelist for antipsychotic drugs. Table S8. Codelist for aspirin products. Table S9. Codelist for antiplatelet drugs (non-aspirin). Table S10. Codelist for β-blockers. Table S11. Codelist for inhaler corticosteroids. Table S12. Codelist for long-acting beta-2 antagonists. Table S13. Codelist for non-steroidal anti-inflammatory drugs (NSAIDS). Table S14. Codelist for non-selective β-blockers. Table S15. Codelist for proton-pump inhibitors (PPIs) and H2 blockers. [file 12916_2024_3332_MOESM1_ESM.xlsx]

## Sheet: Contents
_
Additional file 1
Comparing the clinical practice and prescribing safety of locum and permanent doctors: observational study of primary care consultations in England.
observational study of primary care in England, 2010-2021.
	_
Publication date:	XX/XX/XXXX
	_
Link to publication:
Contents:
Table S1: CPRD GOLD codelist for antibiotics
Table S2: CPRD GOLD codelist for opioids
Table S3: CPRD GOLD codelist for benzodiazepines
Table S4: CPRD GOLD codelist for z-drugs
Table S5: CPRD GOLD codelist for conditions linked to potentially hazardous prescribing (READ codes)
Table S6: CPRD GOLD codelist for anticoagulants
Table S7: CPRD GOLD codelist for antipsychotic drugs
Table S8: CPRD GOLD codelist for aspirin products
Table S9: CPRD GOLD codelist for antiplatelets (non-aspirin)
Table S10: CPRD GOLD codelist for β-blockers
Table S11: CPRD GOLD codelist for inhaler corticosteroids
Table S12: CPRD GOLD codelist for long-acting beta-2 antagonists
Table S13: CPRD GOLD codelist for non-steroidal anti-inflammatory drugs (NSAIDS)
Table S14: CPRD GOLD codelist for non-selective β-blockers
Table S15: CPRD GOLD codelist for proton-pump inhibitors (PPIs) and H2 blockers
Contact Details
Main author: Christos Grigoroglou, Manchester Centre for Health Economics, University of Manchester
Email: christos.grigoroglou@manchester.ac.uk
_

## Sheet: Table S1
Table S1: CPRD GOLD codelist for antibiotics
prodcode	dmdcode	product_name	drug_substance	strength	formulation	route	bnf_code	bnf_chapter
9	323509004	Amoxicillin 250mg capsules	Amoxicillin trihydrate	250mg	Capsule	Oral	05010103	Broad-spectrum Penicillins
43	323416001	Phenoxymethylpenicillin 250mg tablets	Phenoxymethylpenicillin potassium	250mg	Tablet	Oral	05010101	Benzylpenicillin And Phenoxymethylpenicillin
48	323510009	Amoxicillin 500mg capsules	Amoxicillin trihydrate	500mg	Capsule	Oral	05010103	Broad-spectrum Penicillins
60	323464005	Flucloxacillin 250mg capsules	Flucloxacillin sodium	250mg	Capsule	Oral	05010102	Penicillinase-resistant Penicillins
62	323732002	Amoxicillin 125mg/5ml oral suspension	Amoxicillin trihydrate	25mg/1ml	Oral suspension	Oral	05010103	Broad-spectrum Penicillins
63	324178009	Erythromycin 250mg gastro-resistant tablets	Erythromycin	250mg	Gastro-resistant tablet	Oral	05010500/13060201	Macrolides/Oral Antibacterials For Acne
77	324095003	Oxytetracycline 250mg tablets	Oxytetracycline dihydrate	250mg	Tablet	Oral	05010300/13060201	Tetracyclines/Oral Antibacterials For Acne
100	1.53075e+17	Penicillin V 250mg capsule	Phenoxymethylpenicillin Potassium	250mg	Capsules	Oral	05010101	Benzylpenicillin And Phenoxymethylpenicillin
102	9.0025e+16	Penicillin V 250mg tablet	Phenoxymethylpenicillin Potassium	250mg	Tablets	Oral	05010101	Benzylpenicillin And Phenoxymethylpenicillin
103	3.60647e+16	Erythromycin 250mg gastro-resistant capsules	Erythromycin	250mg	Gastro-resistant capsule	Oral	05010500/13060201	Macrolides/Oral Antibacterials For Acne
105	1.0415e+16	Erythroped 250mg/5ml Liquid (Abbott Laboratories Ltd)	Erythromycin ethyl succinate	50mg/1ml	Oral suspension	Oral	05010500	Macrolides
106	323573004	Ampicillin 250mg/5ml oral suspension	Ampicillin	50mg/1ml	Oral suspension	Oral	05010103	Broad-spectrum Penicillins
108	9.4845e+16	AMPICILLIN 125 MG CAP					00000000	Unknown
115	323570001	Ampicillin 250mg capsules	Ampicillin	250mg	Capsule	Oral	05010103	Broad-spectrum Penicillins
127	1.55105e+17	Penicillin V 125mg/5ml oral solution	Phenoxymethylpenicillin Potassium	125mg/5ml	Elixir	Oral	05010101	Benzylpenicillin And Phenoxymethylpenicillin
132	1.31425e+17	Oxytetracycline 250mg capsules	Oxytetracycline Dihydrate	250mg	Capsules	Oral	05010300/13060201	Tetracyclines/Oral Antibacterials For Acne
133	388611000001105	Amoxil 250mg capsules (GlaxoSmithKline UK Ltd)	Amoxicillin trihydrate	250mg	Capsule	Oral	05010103	Broad-spectrum Penicillins
155	323883007	Cefalexin 250mg capsules	Cefalexin	250mg	Capsule	Oral	05010201	Cephalosporins
161	1.02425e+17	FLUCLOXACILLIN 1 GM CAP					00000000	Unknown
163	3492511000001109	Ciproxin 250mg/5ml oral suspension (Bayer Plc)	Ciprofloxacin	50mg/1ml	Oral suspension	Oral	05011200	Quinolones
192	6.6775e+16	Ceporex 250mg Capsule (Galen Ltd)	Cefalexin	250mg	Capsule	Oral	05010201	Cephalosporins
201	4.0265e+16	Erythrocin 1g/vial Injection (Abbott Laboratories Ltd)	Erythromycin lactobionate	1gram	Powder for solution for infusion	Intravenous	05010500	Macrolides
224	1.53085e+17	Penicillin V 62.5mg/5ml syrup	Phenoxymethylpenicillin Potassium	62.5mg/5ml	Syrup	Oral	05010101	Benzylpenicillin And Phenoxymethylpenicillin
232	323824004	Cefotaxime 500mg powder for solution for injection vials	Cefotaxime sodium	500mg	Powder for solution for injection	Intravenous/Intramuscular	05010201	Cephalosporins
240	324479008	Rifampicin 150mg capsules	Rifampicin	150mg	Capsule	Oral	05010900	Antituberculosis Drugs
251	8.1755e+16	ERYTHROMYCIN 50 MG INJ					00000000	Unknown
264	324070004	Doxycycline 50mg capsules	Doxycycline hyclate	50mg	Capsule	Oral	05010300/05040100/13060201	Tetracyclines/Antimalarials/Oral Antibacterials For Acne
268	2854011000001102	Vibramycin 100mg capsules (Pfizer Ltd)	Doxycycline hyclate	100mg	Capsule	Oral	05010300/05040100	Tetracyclines/Antimalarials
279	324334008	Vancomycin 125mg capsules	Vancomycin hydrochloride	125mg	Capsule	Oral	05010700	Other Antibacterials
281	324607004	Ciprofloxacin 250mg tablets	Ciprofloxacin hydrochloride	250mg	Tablet	Oral	05011200	Quinolones
287	1.39085e+17	Co-trimoxazole (trimethoprim with sulfamethoxazole) 320mg/ml IM injection	Sulfamethoxazole/Trimethoprim	320mg/ml	Im Injection		05010800/05040800	Sulphonamides And Trimethoprim/Drugs For Pneumocystis Pneumonia
290	4557611000001106	Cefuroxime 1.5g powder for injection vials	Cefuroxime sodium	1.5gram	Powder for injection	Intramuscular/Intravenous	05010201	Cephalosporins
303	1.39115e+17	Co-trimoxazole 16mg with 80mg/ml concentrate solution for infusion	Sulfamethoxazole/Trimethoprim	16mg + 80mg/ml	Concentrate For Solution For Infusion		05010800/05040800	Sulphonamides And Trimethoprim/Drugs For Pneumocystis Pneumonia
308	435911000001105	Magnapen 250mg/250mg capsules (Wockhardt UK Ltd)	Flucloxacillin sodium/Ampicillin trihydrate	250mg + 250mg	Capsule	Oral	05010102	Penicillinase-resistant Penicillins
318	6.5335e+16	Erymax 250mg Capsule (Elan Pharma)	Erythromycin	250mg	Gastro-resistant capsule	Oral	05010500/13060201	Macrolides/Oral Antibacterials For Acne
327	1.53805e+17	Erythroped a 500mg Tablet (Abbott Laboratories Ltd)	Erythromycin ethyl succinate	500mg	Tablet	Oral	05010500	Macrolides
331	3.53687e+16	Clarithromycin 125mg/5ml oral suspension	Clarithromycin	25mg/1ml	Oral suspension	Oral	05010500	Macrolides
343	1.04715e+17	AMPICILLIN 125 MG TAB					00000000	Unknown
373	324298007	Chloramphenicol 250mg capsules	Chloramphenicol	250mg	Capsule	Oral	05010700	Other Antibacterials
391	1.32825e+17	Penicillin G 600mg/vial injection	Benzylpenicillin Sodium	600mg/vial	Injection		05010101	Benzylpenicillin And Phenoxymethylpenicillin
397	8.9765e+16	Erythromycin 125mg/5ml oral suspension	Erythromycin Ethyl Succinate	125mg/5ml	Suspension	Oral	05010500	Macrolides
399	94411000001100	Augmentin 375mg tablets (GlaxoSmithKline UK Ltd)	Amoxicillin trihydrate/Potassium clavulanate	250mg + 125mg	Tablet	Oral	05010103	Broad-spectrum Penicillins
400	323884001	Cefalexin 500mg capsules	Cefalexin	500mg	Capsule	Oral	05010201	Cephalosporins
401	8.9745e+16	Erythromycin 500mg ec gastro-resistant tablets	Erythromycin	500mg	Gastro-resistant Tablets	Oral	05010500/13060201	Macrolides/Oral Antibacterials For Acne
408	1.55115e+17	Penicillin V 250mg/5ml oral solution	Phenoxymethylpenicillin Potassium	250mg/5ml	Elixir	Oral	05010101	Benzylpenicillin And Phenoxymethylpenicillin
415	932211000001108	Augmentin 125/31 SF oral suspension (GlaxoSmithKline UK Ltd)	Amoxicillin trihydrate/Potassium clavulanate	25mg/1ml + 6.25mg/1ml	Oral suspension	Oral	05010103	Broad-spectrum Penicillins
427	323733007	Amoxicillin 250mg/5ml oral suspension	Amoxicillin trihydrate	50mg/1ml	Oral suspension	Oral	05010103	Broad-spectrum Penicillins
439	1.48235e+17	Amoxicillin with Clavulanic acid dispersible tablets	Amoxicillin Trihydrate/Potassium Clavulanate		Dispersible Tablet	Oral	05010103	Broad-spectrum Penicillins
457	323484009	Flucloxacillin 125mg/5ml oral solution	Flucloxacillin sodium	25mg/1ml	Oral solution	Oral	05010102	Penicillinase-resistant Penicillins
481	1.53095e+17	Penicillin V 250mg/5ml syrup	Phenoxymethylpenicillin Potassium	250mg/5ml	Syrup	Oral	05010101	Benzylpenicillin And Phenoxymethylpenicillin
485	3.53685e+16	Amoxicillin 125mg/1.25ml oral suspension paediatric	Amoxicillin trihydrate	100mg/1ml	Oral suspension	Oral	05010103	Broad-spectrum Penicillins
498	324600002	Ciprofloxacin 100mg tablets	Ciprofloxacin hydrochloride	100mg	Tablet	Oral	05011200	Quinolones
503	3.59019e+16	Amoxicillin 125mg/5ml oral suspension sugar free	Amoxicillin trihydrate	25mg/1ml	Oral suspension	Oral	05010103	Broad-spectrum Penicillins
509	292511000001103	Augmentin 625mg tablets (GlaxoSmithKline UK Ltd)	Amoxicillin trihydrate/Potassium clavulanate	500mg + 125mg	Tablet	Oral	05010103	Broad-spectrum Penicillins
524	323569002	Co-amoxiclav 250mg/62mg/5ml oral suspension sugar free	Amoxicillin trihydrate/Potassium clavulanate	50mg/1ml + 12.5mg/1ml	Oral suspension	Oral	05010103	Broad-spectrum Penicillins
532	1.0435e+16	Erythroped 250mg/5ml Oral suspension (Abbott Laboratories Ltd)	Erythromycin ethyl succinate	50mg/1ml	Oral suspension	Oral	05010500	Macrolides
537	324238009	Clarithromycin 250mg tablets	Clarithromycin	250mg	Tablet	Oral	05010500	Macrolides
545	323563001	Co-amoxiclav 250mg/125mg tablets	Amoxicillin trihydrate/Potassium clavulanate	250mg + 125mg	Tablet	Oral	05010103	Broad-spectrum Penicillins
553	8.9775e+16	Erythromycin 250mg.5ml oral suspension	Erythromycin Ethyl Succinate	250mg/5ml	Suspension	Oral	05010500	Macrolides
565	323944009	Cefradine 250mg capsules	Cefradine	250mg	Capsule	Oral	05010201	Cephalosporins
569	866111000001100	Augmentin 250/62 SF oral suspension (GlaxoSmithKline UK Ltd)	Amoxicillin trihydrate/Potassium clavulanate	50mg/1ml + 12.5mg/1ml	Oral suspension	Oral	05010103	Broad-spectrum Penicillins
577	323567000	Co-amoxiclav 500mg/100mg powder for solution for injection vials	Amoxicillin sodium/Potassium clavulanate	500mg + 100mg	Powder for solution for injection	Intravenous	05010103	Broad-spectrum Penicillins
579	323465006	Flucloxacillin 500mg capsules	Flucloxacillin sodium	500mg	Capsule	Oral	05010102	Penicillinase-resistant Penicillins
583	324606008	Ciprofloxacin 500mg tablets	Ciprofloxacin hydrochloride	500mg	Tablet	Oral	05011200	Quinolones
585	323740008	Amoxicillin 250mg/5ml oral suspension sugar free	Amoxicillin trihydrate	50mg/1ml	Oral suspension	Oral	05010103	Broad-spectrum Penicillins
598	323737008	Amoxicillin 250mg powder for solution for injection vials	Amoxicillin sodium	250mg	Powder for solution for injection	Intramuscular/Intravenous	05010103	Broad-spectrum Penicillins
606	324357002	Co-trimoxazole 80mg/400mg tablets	Trimethoprim/Sulfamethoxazole	80mg + 400mg	Tablet	Oral	05010800	Sulphonamides And Trimethoprim
641	323539009	Co-amoxiclav 500mg/125mg tablets	Amoxicillin trihydrate/Potassium clavulanate	500mg + 125mg	Tablet	Oral	05010103	Broad-spectrum Penicillins
678	3.59151e+16	Teicoplanin 200mg powder and solvent for solution for injection vials	Teicoplanin	200mg	Powder and solvent for solution for injection	Intramuscular/Intravenous	05010700	Other Antibacterials
681	324244008	Clarithromycin 500mg tablets	Clarithromycin	500mg	Tablet	Oral	05010500	Macrolides
684	323990001	Ceftriaxone 1g powder for solution for injection vials	Ceftriaxone sodium	1gram	Powder for solution for injection	Intravenous/Intramuscular	05010201	Cephalosporins
693	323673005	Piperacillin 2g / Tazobactam 250mg powder for solution for injection vials	Piperacillin sodium/Tazobactam sodium	2gram + 250mg	Powder for solution for injection	Intravenous	05010104	Antipseudomonal Penicillins
694	1.91335e+17	Tazocin 4.5g Powder for solution for injection (Pfizer Consumer Healthcare Ltd)	Piperacillin sodium/Tazobactam sodium	4gram + 500mg	Powder for solution for infusion	Intravenous	05010104	Antipseudomonal Penicillins
725	323872003	Cefuroxime 125mg/5ml oral suspension	Cefuroxime axetil	25mg/1ml	Oral suspension	Oral	05010201	Cephalosporins
728	417611000001101	Ciproxin 500mg tablets (Bayer Plc)	Ciprofloxacin hydrochloride	500mg	Tablet	Oral	05011200	Quinolones
733	324179001	Erythromycin ethyl succinate 500mg tablets	Erythromycin ethyl succinate	500mg	Tablet	Oral	05010500	Macrolides
743	324258005	Azithromycin 500mg tablets	Azithromycin	500mg	Tablet	Oral	05010500	Macrolides
765	324248006	Clarithromycin 250mg granules sachets	Clarithromycin	250mg	Granules	Oral	05010500	Macrolides
825	1.0475e+16	Erythroped pi 125mg/5ml Oral suspension (Abbott Laboratories Ltd)	Erythromycin ethyl succinate	25mg/1ml	Oral suspension	Oral	05010500	Macrolides
829	323564007	Co-amoxiclav 250mg/125mg dispersible tablets sugar free	Amoxicillin trihydrate/Potassium clavulanate	250mg + 125mg	Dispersible tablet	Oral	00000000	Unknown
830	91011000001106	Keflex 250mg tablets (Flynn Pharma Ltd)	Cefalexin	250mg	Tablet	Oral	05010201	Cephalosporins
835	3.59152e+16	Teicoplanin 400mg powder and solvent for solution for injection vials	Teicoplanin	400mg	Powder and solvent for solution for injection	Intramuscular/Intravenous	05010700	Other Antibacterials
847	709311000001106	Amoxil 500mg capsules (GlaxoSmithKline UK Ltd)	Amoxicillin trihydrate	500mg	Capsule	Oral	05010103	Broad-spectrum Penicillins
857	323572009	Ampicillin 125mg/5ml oral suspension	Ampicillin	25mg/1ml	Oral suspension	Oral	05010103	Broad-spectrum Penicillins
865	323886004	Cefalexin 500mg tablets	Cefalexin	500mg	Tablet	Oral	05010201	Cephalosporins
870	1.13215e+17	Amoxicillin 250mg sugar free chewable tablets	Amoxicillin Trihydrate	250mg	Chewable Tablets Sugar-free	Oral	05010103	Broad-spectrum Penicillins
900	8.9445e+16	Ampicillin 125mg/5ml sugar free suspension	Ampicillin Trihydrate	125mg/5ml	Suspension Sugar-free	Oral	05010103	Broad-spectrum Penicillins
926	323571002	Ampicillin 500mg capsules	Ampicillin	500mg	Capsule	Oral	05010103	Broad-spectrum Penicillins
951	1.06135e+17	Flucloxacillin with ampicillin 125mg+125mg Liquid	Ampicillin Trihydrate/Flucloxacillin Magnesium	125mg+125mg	Liquid	Oral	05010102/05010103	Penicillinase-resistant Penicillins/Broad-spectrum Penicillins
966	1.88895e+17	AMOXIL SF 125 MG/5ML SYR					00000000	Unknown
970	1.13405e+17	Doxycycline (as hyclate) 100mg tablets	Doxycycline Hyclate	100mg	Tablets	Oral	05010300/05040100	Tetracyclines/Antimalarials
993	4.0325e+16	Erythroped forte 500mg/5ml Liquid (Abbott Laboratories Ltd)	Erythromycin ethyl succinate	100mg/1ml	Oral suspension	Oral	05010500	Macrolides
997	1.0455e+16	Erythroped pi 125mg/5ml Liquid (Abbott Laboratories Ltd)	Erythromycin ethyl succinate	25mg/1ml	Oral suspension	Oral	05010500	Macrolides
1000	323496002	Flucloxacillin 125mg/5ml oral suspension	Flucloxacillin magnesium	25mg/1ml	Oral suspension	Oral	00000000	Unknown
1001	323485005	Flucloxacillin 250mg/5ml oral solution	Flucloxacillin sodium	50mg/1ml	Oral solution	Oral	05010102	Penicillinase-resistant Penicillins
1037	1.87495e+17	ERYTHROMYCIN ETHYLSUCCINATE SF 125 MG/5ML SUS					00000000	Unknown
1046	324059006	Doxycycline 100mg capsules	Doxycycline hyclate	100mg	Capsule	Oral	05010300/05040100/13060201	Tetracyclines/Antimalarials/Oral Antibacterials For Acne
1140	3.59021e+16	Amoxicillin 3g oral powder sachets sugar free	Amoxicillin trihydrate	3gram	Powder	Oral	05010103	Broad-spectrum Penicillins
1146	323885000	Cefalexin 250mg tablets	Cefalexin	250mg	Tablet	Oral	05010201	Cephalosporins
1199	3.53132e+16	Co-trimoxazole 40mg/200mg/5ml oral suspension sugar free	Trimethoprim/Sulfamethoxazole	8mg/1ml + 40mg/1ml	Oral suspension	Oral	05010800	Sulphonamides And Trimethoprim
1202	455911000001109	Ciproxin 250mg tablets (Bayer Plc)	Ciprofloxacin hydrochloride	250mg	Tablet	Oral	05011200	Quinolones
1345	3.59344e+16	Rifampicin 100mg/5ml oral suspension	Rifampicin	20mg/1ml	Oral suspension	Oral	05010900	Antituberculosis Drugs
1347	2.7125e+16	Rimactane 150mg Capsule (Novartis Pharmaceuticals UK Ltd)	Rifampicin	150mg	Capsule	Oral	05010900/05011000	Antituberculosis Drugs/Antileprotic Drugs
1351	6.6655e+16	PHENOXYMETHYLPENICILLIN 125 MG CAP					00000000	Unknown
1376	1.15575e+17	ERYTHROMYCIN 100 MG SYR					00000000	Unknown
1384	9.7535e+16	Cefalexin 125mg/5ml suspension	Cefalexin	125mg/5ml	Suspension	Oral	05010201	Cephalosporins
1391	1.48225e+17	Amoxicillin 250mg / Clavulanic acid 125mg tablets	Amoxicillin Trihydrate/Potassium Clavulanate	250mg + 125mg	Tablets	Oral	05010103	Broad-spectrum Penicillins
1393	9.7935e+16	AMOXYCILLIN FIZTAB 250 MG TAB					00000000	Unknown
1450	1.48135e+17	Ampicillin 250mg / Flucloxacillin 250mg capsules	Ampicillin Trihydrate/Flucloxacillin Sodium	250mg+250mg	Capsules	Oral	05010102/05010103	Penicillinase-resistant Penicillins/Broad-spectrum Penicillins
1467	324359004	Co-trimoxazole 160mg/800mg tablets	Sulfamethoxazole/Trimethoprim	800mg + 160mg	Tablet	Oral	05010800	Sulphonamides And Trimethoprim
1531	324480006	Rifampicin 300mg capsules	Rifampicin	300mg	Capsule	Oral	05010900	Antituberculosis Drugs
1570	8195001000027109	AMOXYCILLIN 500 MG TAB					00000000	Unknown
1637	1.14815e+17	Amoxil fiztab 250mg Tablet (Bencard)	Amoxicillin Trihydrate	250mg	Tablet	Oral	05010103	Broad-spectrum Penicillins
1638	3.65658e+16	Co-amoxiclav 125mg/31mg/5ml oral suspension sugar free	Amoxicillin trihydrate/Potassium clavulanate	25mg/1ml + 6.25mg/1ml	Oral suspension	Oral	05010103	Broad-spectrum Penicillins
1693	323887008	Cefalexin 125mg/5ml oral suspension	Cefalexin	25mg/1ml	Oral suspension	Oral	05010201	Cephalosporins
1694	1.15135e+17	FLUCLOXACILLIN 125 MG POW					00000000	Unknown
1713	9.7545e+16	Cefalexin 250mg/5ml suspension	Cefalexin	250mg/5ml	Suspension	Oral	05010201	Cephalosporins
1722	9.4825e+16	Amoxicillin 500mg dispersible tablets	Amoxicillin Trihydrate	500mg	Dispersible Tablet	Oral	05010103	Broad-spectrum Penicillins
1746	323738003	Amoxicillin 500mg powder for solution for injection vials	Amoxicillin sodium	500mg	Powder for solution for injection	Intramuscular/Intravenous	05010103	Broad-spectrum Penicillins
1783	9.0015e+16	Penicillin V 125mg tablet	Phenoxymethylpenicillin Potassium	125mg	Tablets	Oral	05010101	Benzylpenicillin And Phenoxymethylpenicillin
1812	689711000001103	Amoxil 250mg/5ml syrup sucrose free (GlaxoSmithKline UK Ltd)	Amoxicillin trihydrate	50mg/1ml	Oral suspension	Oral	05010103	Broad-spectrum Penicillins
1837	324605007	Ciprofloxacin 750mg tablets	Ciprofloxacin hydrochloride	750mg	Tablet	Oral	05011200	Quinolones
1860	323888003	Cefalexin 250mg/5ml oral suspension	Cefalexin	50mg/1ml	Oral suspension	Oral	05010201	Cephalosporins
1942	323813001	Cefadroxil 500mg capsules	Cefadroxil monohydrate	500mg	Capsule	Oral	05010201	Cephalosporins
1969	8.1805e+16	ERYTHROMYCIN 250 MG MIX					00000000	Unknown
2153	234411000001104	Amoxil 125mg/5ml syrup sucrose free (GlaxoSmithKline UK Ltd)	Amoxicillin trihydrate	25mg/1ml	Oral suspension	Oral	05010103	Broad-spectrum Penicillins
2171	389311000001106	Amoxil 125mg/1.25ml paediatric oral suspension (GlaxoSmithKline UK Ltd)	Amoxicillin trihydrate	100mg/1ml	Oral suspension	Oral	05010103	Broad-spectrum Penicillins
2174	3243311000001101	Amoxil 3g oral powder sachets sucrose free (GlaxoSmithKline UK Ltd)	Amoxicillin trihydrate	3gram	Powder	Oral	05010103	Broad-spectrum Penicillins
2202	2849511000001107	Vibramycin 50 capsules (Pfizer Ltd)	Doxycycline hyclate	50mg	Capsule	Oral	05010300/05040100	Tetracyclines/Antimalarials
2225	324192003	Erythromycin ethyl succinate 250mg/5ml oral suspension sugar free	Erythromycin ethyl succinate	50mg/1ml	Oral suspension	Oral	05010500	Macrolides
2226	324234006	Erythromycin ethyl succinate 500mg/5ml oral suspension	Erythromycin ethyl succinate	100mg/1ml	Oral suspension	Oral	05010500	Macrolides
2227	3.61343e+16	Cefalexin 500mg/5ml oral suspension	Cefalexin	100mg/1ml	Oral suspension	Oral	05010201	Cephalosporins
2232	7.4555e+16	Crystapen 600mg/vial Powder for solution for injection (Britannia Pharmaceuticals Ltd)	Benzylpenicillin sodium	600mg	Powder for solution for injection	Intramuscular/Intravenous	05010101	Benzylpenicillin And Phenoxymethylpenicillin
2281	1.13225e+17	Amoxicillin 500mg sugar free chewable tablets	Amoxicillin Trihydrate	500mg	Chewable Tablets Sugar-free	Oral	05010103	Broad-spectrum Penicillins
2299	251311000001107	Fluclomix 250 capsules (Ashbourne Pharmaceuticals Ltd)	Flucloxacillin sodium	250mg	Capsule	Oral	05010102	Penicillinase-resistant Penicillins
2326	8.9785e+16	Erythromycin 500mg/5ml oral suspension	Erythromycin Ethyl Succinate	500mg/5ml	Suspension	Oral	05010500	Macrolides
2376	324233000	Erythromycin ethyl succinate 250mg/5ml oral suspension	Erythromycin ethyl succinate	50mg/1ml	Oral suspension	Oral	05010500	Macrolides
2429	324232005	Erythromycin ethyl succinate 125mg/5ml oral suspension	Erythromycin ethyl succinate	25mg/1ml	Oral suspension	Oral	05010500	Macrolides
2458	6.8015e+16	OXYTETRACYCLINE 100 MG TAB					00000000	Unknown
2507	386811000001108	Augmentin 375mg dispersible tablets (GlaxoSmithKline UK Ltd)	Amoxicillin trihydrate/Potassium clavulanate	250mg + 125mg	Dispersible tablet	Oral	00000000	Unknown
2545	323398002	Benzylpenicillin 600mg powder for solution for injection vials	Benzylpenicillin sodium	600mg	Powder for solution for injection	Intramuscular/Intravenous	05010101	Benzylpenicillin And Phenoxymethylpenicillin
2642	442211000001107	Floxapen 250mg/5ml syrup (Actavis UK Ltd)	Flucloxacillin magnesium	50mg/1ml	Oral suspension	Oral	00000000	Unknown
2651	323854009	Ceftazidime 1g powder for solution for injection vials	Ceftazidime pentahydrate	1gram	Powder for solution for injection	Intramuscular/Intravenous	05010201	Cephalosporins
2658	324362001	Co-trimoxazole 80mg/400mg/5ml oral suspension	Trimethoprim/Sulfamethoxazole	16mg/1ml + 80mg/1ml	Oral suspension	Oral	05010800	Sulphonamides And Trimethoprim
2661	6.6805e+16	Ceporex 500mg Capsule (Galen Ltd)	Cefalexin	500mg	Capsule	Oral	05010201	Cephalosporins
2719	220811000001105	Klaricid 250mg tablets (Abbott Laboratories Ltd)	Clarithromycin	250mg	Tablet	Oral	05010500	Macrolides
2725	1.52945e+17	CO-TRIMOXAZOLE 100 MG TAB					00000000	Unknown
2735	2.30975e+17	Flucloxin 125mg/5ml Liquid (OPD Pharm)	Flucloxacillin sodium	25mg/1ml	Oral solution	Oral	05010102	Penicillinase-resistant Penicillins
2798	497511000001104	Rimactane 100mg/5ml syrup (Movianto UK Ltd)	Rifampicin	20mg/1ml	Oral suspension	Oral	05010900	Antituberculosis Drugs
2874	3098711000001105	Magnapen syrup (Wockhardt UK Ltd)	Flucloxacillin magnesium/Ampicillin trihydrate	25mg/1ml + 25mg/1ml	Oral suspension	Oral	05010102	Penicillinase-resistant Penicillins
2884	1.13395e+17	Doxycycline (as hyclate) 100mg dispersible tablets	Doxycycline Monohydrate	100mg	Dispersible Tablet	Oral	05010300/05040100	Tetracyclines/Antimalarials
2902	1.19095e+17	AMOXYCILLIN FIZTAB 125 MG TAB					00000000	Unknown
3025	1.38695e+17	OXYTETRACYCLINE 500 MG TAB					00000000	Unknown
3042	1.0465e+16	Erythroped pi 125mg Sachets (Abbott Laboratories Ltd)	Erythromycin Ethyl Succinate	125mg	Sachets	Oral	05010500	Macrolides
3152	3.4305e+16	Vibramycin 100mg Dispersible tablet (Pfizer Ltd)	Doxycycline monohydrate	100mg	Dispersible tablet	Oral	05010300/05040100	Tetracyclines/Antimalarials
3209	1.0375e+16	Erythromid 250mg Tablet (Abbott Laboratories Ltd)	Erythromycin	250mg	Gastro-resistant tablet	Oral	05010500/13060201	Macrolides/Oral Antibacterials For Acne
3288	1.70915e+17	CHLORAMPHENICOL .5 % CRE					00000000	Unknown
3403	4.2325e+16	Rifinah 150 Tablet (Aventis Pharma)	Rifampicin/Isoniazid	150mg + 100mg	Tablet	Oral	05010900	Antituberculosis Drugs
3408	1.49805e+17	ERYTHROMYCIN 500 MG CAP					00000000	Unknown
3572	7.7535e+16	Erythroped 250mg Powder (Abbott Laboratories Ltd)	Erythromycin Ethyl Succinate	250mg	Powder	Oral	05010500	Macrolides
3583	8.8145e+16	CO-TRIMOXAZOLE PAED 120 MG TAB					00000000	Unknown
3609	6.6815e+16	Ceporex 125mg/5ml Oral solution (Galen Ltd)	Cefalexin	25mg/1ml	Oral suspension	Oral	05010201	Cephalosporins
3669	6.9195e+16	Amoxymed 250mg Capsule (Medipharma Ltd)	Amoxicillin trihydrate	250mg	Capsule	Oral	05010103	Broad-spectrum Penicillins
3678	323869005	Cefuroxime 250mg tablets	Cefuroxime axetil	250mg	Tablet	Oral	05010201	Cephalosporins
3704	323989005	Ceftriaxone 250mg powder for solution for injection vials	Ceftriaxone sodium	250mg	Powder for solution for injection	Intramuscular/Intravenous	05010201	Cephalosporins
3736	1.59795e+17	Klaricid 125mg/5ml Oral suspension (Abbott Laboratories Ltd)	Clarithromycin	25mg/1ml	Oral suspension	Oral	05010500	Macrolides
3742	8.9395e+16	Amoxicillin 125mg sugar free chewable tablets	Amoxicillin Trihydrate	125mg	Chewable Tablets Sugar-free	Oral	05010103	Broad-spectrum Penicillins
3846	211911000001100	Zinnat 250mg tablets (GlaxoSmithKline UK Ltd)	Cefuroxime axetil	250mg	Tablet	Oral	05010201	Cephalosporins
3877	1.48345e+17	FLUCLOXACILLIN 125 MG CAP					00000000	Unknown
3907	1.87485e+17	ERYTHROMYCIN SF sach 250 MG					00000000	Unknown
4008	499611000001105	Fluclomix 500 capsules (Ashbourne Pharmaceuticals Ltd)	Flucloxacillin sodium	500mg	Capsule	Oral	05010102	Penicillinase-resistant Penicillins
4010	6.7355e+16	Amoxil 750mg Sachets (GlaxoSmithKline UK Ltd)	Amoxicillin Trihydrate	750mg	Sachets	Oral	05010103	Broad-spectrum Penicillins
4013	6.6685e+16	PHENOXYMETHYLPENICILLIN 125 MG SYR					00000000	Unknown
4074	2.30965e+17	Flucloxin 500mg Capsule (OPD Pharm)	Flucloxacillin sodium	500mg	Capsule	Oral	05010102	Penicillinase-resistant Penicillins
4091	324602005	Ciprofloxacin 250mg/5ml oral suspension	Ciprofloxacin	50mg/1ml	Oral suspension	Oral	05011200	Quinolones
4153	8.2315e+16	Erythrolar 250mg/5ml Liquid (Lagap)	Erythromycin ethyl succinate	50mg/1ml	Oral suspension	Oral	05010500	Macrolides
4154	1.14805e+17	Amoxil fiztab 125mg Tablet (Bencard)	Amoxicillin Trihydrate	125mg	Tablet	Oral	05010103	Broad-spectrum Penicillins
4165	85911000001108	Zithromax 250mg capsules (Pfizer Ltd)	Azithromycin dihydrate	250mg	Capsule	Oral	05010500	Macrolides
4372	4.0335e+16	Erythroped forte 500mg Sachets (Abbott Laboratories Ltd)	Erythromycin Ethyl Succinate	500mg	Sachets	Oral	05010500	Macrolides
4454	323945005	Cefradine 500mg capsules	Cefradine	500mg	Capsule	Oral	05010201	Cephalosporins
4489	1.0305e+16	Erycen 250mg Tablet (Berk Pharmaceuticals Ltd)	Erythromycin	250mg	Gastro-resistant tablet	Oral	05010500/13060201	Macrolides/Oral Antibacterials For Acne
4522	4.2335e+16	Rifinah 300 Tablet (Aventis Pharma)	Rifampicin/Isoniazid	300mg + 150mg	Tablet	Oral	05010900	Antituberculosis Drugs
4555	1.53135e+17	CO-TRIMOXAZOLE 200 MG SUS					00000000	Unknown
4582	1.46255e+17	Amoxicillin 750mg soluble tablets	Amoxicillin Trihydrate	750mg	Soluble Tablet	Oral	05010103	Broad-spectrum Penicillins
4596	1.53795e+17	Erythroped a 1g Sachets (Abbott Laboratories Ltd)	Erythromycin Ethyl Succinate	1g	Sachets	Oral	05010500	Macrolides
4610	4.0345e+16	Erythroped forte 500mg/5ml Oral suspension (Abbott Laboratories Ltd)	Erythromycin ethyl succinate	100mg/1ml	Oral suspension	Oral	05010500	Macrolides
4672	3.65647e+16	Erythromycin ethyl succinate 125mg/5ml oral suspension sugar free	Erythromycin ethyl succinate	25mg/1ml	Oral suspension	Oral	05010500	Macrolides
4835	323418000	Phenoxymethylpenicillin 125mg/5ml oral solution	Phenoxymethylpenicillin potassium	25mg/1ml	Oral solution	Oral	05010101	Benzylpenicillin And Phenoxymethylpenicillin
4925	323420002	Phenoxymethylpenicillin 250mg/5ml oral solution	Phenoxymethylpenicillin potassium	50mg/1ml	Oral solution	Oral	05010101	Benzylpenicillin And Phenoxymethylpenicillin
5057	324253001	Azithromycin 200mg/5ml oral suspension	Azithromycin	40mg/1ml	Oral suspension	Oral	05010500	Macrolides
5116	324252006	Azithromycin 250mg capsules	Azithromycin dihydrate	250mg	Capsule	Oral	05010500	Macrolides
5238	324634001	Levofloxacin 500mg tablets	Levofloxacin hemihydrate	500mg	Tablet	Oral	05011200	Quinolones
5280	324335009	Vancomycin 250mg capsules	Vancomycin hydrochloride	250mg	Capsule	Oral	05010700	Other Antibacterials
5335	794511000001102	Zithromax 500mg tablets (Pfizer Ltd)	Azithromycin	500mg	Tablet	Oral	05010500	Macrolides
5341	169511000001107	Augmentin-Duo 400/57 oral suspension (GlaxoSmithKline UK Ltd)	Amoxicillin trihydrate/Potassium clavulanate	80mg/1ml + 11.4mg/1ml	Oral suspension	Oral	05010103	Broad-spectrum Penicillins
5357	324250003	Clarithromycin 250mg/5ml oral suspension	Clarithromycin	50mg/1ml	Oral suspension	Oral	05010500	Macrolides
5410	3.61345e+16	Cefradine 250mg/5ml oral solution	Cefradine	50mg/1ml	Oral solution	Oral	00000000	Unknown
5423	323474008	Flucloxacillin 250mg/5ml oral suspension	Flucloxacillin magnesium	50mg/1ml	Oral suspension	Oral	00000000	Unknown
5444	323812006	Cefadroxil 250mg/5ml oral suspension	Cefadroxil monohydrate	50mg/1ml	Oral suspension	Oral	00000000	Unknown
5454	323624001	Co-fluampicil 250mg/250mg capsules	Flucloxacillin sodium/Ampicillin trihydrate	250mg + 250mg	Capsule	Oral	05010103	Broad-spectrum Penicillins
5662	2.04855e+17	Amoxicillin 500mg / Clarithromycin 500mg / Lansoprazole 30mg triple pack	Amoxicillin Trihydrate/Lansoprazole/Clarithromycin	500mg + 500mg + 30mg	Triple Pack		01030500/05010103	Proton Pump Inhibitors/Broad-spectrum Penicillins
5859	6.6845e+16	Ceporex 500mg/5ml Oral solution (Galen Ltd)	Cefalexin	100mg/1ml	Oral suspension	Oral	05010201	Cephalosporins
6121	40811000001101	Klaricid XL 500mg tablets (Mylan)	Clarithromycin	500mg	Modified-release tablet	Oral	05010500	Macrolides
6206	3078311000001102	Tavanic 500mg tablets (Sanofi)	Levofloxacin hemihydrate	500mg	Tablet	Oral	05011200	Quinolones
6295	324633007	Levofloxacin 250mg tablets	Levofloxacin hemihydrate	250mg	Tablet	Oral	05011200	Quinolones
6306	408015000	Moxifloxacin 400mg tablets	Moxifloxacin hydrochloride	400mg	Tablet	Oral	05011200	Quinolones
6396	324072007	Doxycycline 100mg dispersible tablets sugar free	Doxycycline monohydrate	100mg	Dispersible tablet	Oral	05010300/05040100/13060201	Tetracyclines/Antimalarials/Oral Antibacterials For Acne
6497	2.5895e+16	Clarithromycin 500mg with metronidazole 400mg with lansoprazole 30mg triple pack	Metronidazole/Lansoprazole/Clarithromycin	500mg + 400mg + 30mg	Triple Pack		01030500/05010500	Proton Pump Inhibitors/Macrolides
6623	463111000001102	Klaricid 500 tablets (Abbott Laboratories Ltd)	Clarithromycin	500mg	Tablet	Oral	05010500	Macrolides
6651	4865011000001104	Cefalexin 125mg/5ml oral suspension sugar free	Cefalexin	25mg/1ml	Oral suspension	Oral	05010201	Cephalosporins
6671	4515811000001108	Cefalexin 250mg/5ml oral suspension sugar free	Cefalexin	50mg/1ml	Oral suspension	Oral	05010201	Cephalosporins
6687	323542003	Co-amoxiclav 400mg/57mg/5ml oral suspension sugar free	Amoxicillin trihydrate/Potassium clavulanate	80mg/1ml + 11.4mg/1ml	Oral suspension	Oral	05010103	Broad-spectrum Penicillins
6803	3.61426e+16	Clarithromycin 500mg modified-release tablets	Clarithromycin	500mg	Modified-release tablet	Oral	05010500	Macrolides
7364	7322311000001107	Co-amoxiclav 250mg/62mg/5ml oral suspension	Amoxicillin trihydrate/Potassium clavulanate	50mg/1ml + 12.5mg/1ml	Oral suspension	Oral	05010103	Broad-spectrum Penicillins
7430	1.55615e+17	Keflex 250mg Capsule (Eli Lilly and Company Ltd)	Cefalexin	250mg	Capsule	Oral	05010201	Cephalosporins
7455	3.1165e+16	Terramycin 250mg Capsule (Pfizer Ltd)	Oxytetracycline Dihydrate	250mg	Capsule	Oral	05010300/13060201	Tetracyclines/Oral Antibacterials For Acne
7485	1.55645e+17	Keflex 125mg/5ml Liquid (Eli Lilly and Company Ltd)	Cefalexin	25mg/1ml	Oral suspension	Oral	05010201	Cephalosporins
7501	323825003	Cefotaxime 1g powder for solution for injection vials	Cefotaxime sodium	1gram	Powder for solution for injection	Intramuscular/Intravenous	05010201	Cephalosporins
7502	323855005	Ceftazidime 2g powder for solution for injection vials	Ceftazidime pentahydrate	2gram	Powder for solution for injection	Intramuscular/Intravenous	05010201	Cephalosporins
7503	9.7465e+16	Cefuroxime (as sodium salt) 1.5g/vial infusion	Cefuroxime Sodium	1.5g/vial	Infusion		05010201	Cephalosporins
7523	1.13465e+17	Doxycycline (as hyclate) 20mg capsules	Doxycycline Hyclate	20mg	Capsules	Oral	12030100	Drugs For Oral Ulceration And Inflammation
7531	414211000001105	Penbritin 500mg powder for solution for injection vials (Chemidex Pharma Ltd)	Ampicillin sodium	500mg	Powder for solution for injection	Intramuscular/Intravenous/Intraarticular/Intrapleural/Intraperitoneal	05010103	Broad-spectrum Penicillins
7560	6.6855e+16	Ceporex 125mg/5ml Liquid (Galen Ltd)	Cefalexin	25mg/1ml	Oral suspension	Oral	05010201	Cephalosporins
7581	5215001000027103	AMOXYCILLIN 125MG/62MG CLAVULANIC ACID SYR					00000000	Unknown
7587	323880005	Cefuroxime 250mg powder for injection vials	Cefuroxime sodium	250mg	Powder for injection	Intramuscular/Intravenous	05010201	Cephalosporins
7592	1.71495e+17	AMOXYCILLIN 125 MG CAP					00000000	Unknown
7624	705811000001100	Velosef 250mg capsules (Bristol-Myers Squibb Pharmaceuticals Ltd)	Cefradine	250mg	Capsule	Oral	05010201	Cephalosporins
7636	1.48285e+17	Amoxicillin 250mg / Clavulanic acid 62mg/5ml oral suspension	Amoxicillin Trihydrate/Potassium Clavulanate	250mg + 62mg/5ml	Suspension	Oral	05010103	Broad-spectrum Penicillins
7737	1.14825e+17	Amoxil fiztab 500mg Tablet (Bencard)	Amoxicillin Trihydrate	500mg	Tablet	Oral	05010103	Broad-spectrum Penicillins
7752	661311000001104	Ciproxin 750mg tablets (Bayer Plc)	Ciprofloxacin hydrochloride	750mg	Tablet	Oral	05011200	Quinolones
7792	1.02795e+17	ERYTHROMYCIN 12 MG SYR					00000000	Unknown
7909	8911000001102	Velosef 500mg capsules (Bristol-Myers Squibb Pharmaceuticals Ltd)	Cefradine	500mg	Capsule	Oral	05010201	Cephalosporins
7942	3.2545e+16	Triplopen Injection (Glaxo Laboratories Ltd)	Benethamine Penicillin/procaine Benzylpenicillin/benzylpenicillin Sodium		Injection		05010101	Benzylpenicillin And Phenoxymethylpenicillin
8008	6.6825e+16	Ceporex 250mg/5ml Oral solution (Galen Ltd)	Cefalexin	50mg/1ml	Oral suspension	Oral	05010201	Cephalosporins
8019	6.6755e+16	Ceporex 250mg Tablet (Galen Ltd)	Cefalexin	250mg	Tablet	Oral	05010201	Cephalosporins
8085	6.6765e+16	Ceporex 500mg Tablet (Galen Ltd)	Cefalexin	500mg	Tablet	Oral	05010201	Cephalosporins
8209	1.48025e+17	Ampicillin 125mg/5ml paediatric oral suspension	Ampicillin Trihydrate	125mg/1.25ml	Suspension	Oral	05010103	Broad-spectrum Penicillins
8285	6.8065e+16	OXYTETRACYCLINE 250 MG SYR					00000000	Unknown
8286	8.7195e+16	Co-trimoxazole (trimethoprim and sulfamethoxazole) 80mg+400mg dispersible tablets	Sulfamethoxazole/Trimethoprim	80mg+400mg	Dispersible Tablet	Oral	05010800/05040800	Sulphonamides And Trimethoprim/Drugs For Pneumocystis Pneumonia
8394	1.53185e+17	CO-TRIMOXAZOLE 80 MG SYR					00000000	Unknown
8462	4182311000001103	Targocid 400mg powder and solvent for solution for injection vials (Sanofi)	Teicoplanin	400mg	Powder and solvent for solution for injection	Intramuscular/Intravenous	05010700	Other Antibacterials
8613	324501005	Rifampicin 300mg / Isoniazid 150mg tablets	Rifampicin/Isoniazid	300mg + 150mg	Tablet	Oral	05010900	Antituberculosis Drugs
8625	6.6865e+16	Ceporex 250mg/5ml Liquid (Galen Ltd)	Cefalexin	50mg/1ml	Oral suspension	Oral	05010201	Cephalosporins
8675	323811004	Cefadroxil 125mg/5ml oral suspension	Cefadroxil monohydrate	25mg/1ml	Oral suspension	Oral	00000000	Unknown
8724	1.13455e+17	Doxycycline (as hyclate) 50mg/5ml oral solution	Doxycycline Hyclate	50mg/5ml	Syrup	Oral	05010300/05040100	Tetracyclines/Antimalarials
8900	1.70245e+17	CO-TRIMOXAZOLE 800 MG TAB					00000000	Unknown
8906	1.48245e+17	Amoxicillin 125mg / Clavulanic acid 31mg/5ml oral suspension	Amoxicillin Trihydrate/Potassium Clavulanate	125mg + 31mg/5ml	Suspension	Oral	05010103	Broad-spectrum Penicillins
8933	811111000001105	Floxapen 125mg/5ml syrup (Actavis UK Ltd)	Flucloxacillin magnesium	25mg/1ml	Oral suspension	Oral	00000000	Unknown
9034	1.31435e+17	Oxytetracycline 125mg/5ml syrup	Oxytetracycline Dihydrate	125mg/5ml	Syrup	Oral	05010300/13060201	Tetracyclines/Oral Antibacterials For Acne
9062	831911000001104	Rimactazid 150 tablets (Movianto UK Ltd)	Rifampicin/Isoniazid	150mg + 100mg	Tablet	Oral	05010900	Antituberculosis Drugs
9081	1.54475e+17	CHLORAMPHENICOL 1 % CRE					00000000	Unknown
9100	8.7235e+16	Co-trimoxazole (trimethoprim and sulfamethoxazole) 160mg+800mg dispersible tablets	Sulfamethoxazole/Trimethoprim	160mg+800mg	Dispersible Tablet	Oral	05010800/05040800	Sulphonamides And Trimethoprim/Drugs For Pneumocystis Pneumonia
9148	4.0295e+16	Erythromid ds 500mg Tablet (Abbott Laboratories Ltd)	Erythromycin	500mg	Tablet	Oral	05010500/13060201	Macrolides/Oral Antibacterials For Acne
9154	162511000001103	Ciproxin 100mg tablets (Bayer Plc)	Ciprofloxacin hydrochloride	100mg	Tablet	Oral	05011200	Quinolones
9157	1.55595e+17	Keflex 250mg Tablet (Eli Lilly and Company Ltd)	Cefalexin	250mg	Tablet	Oral	05010201	Cephalosporins
9242	1.06125e+17	Flucloxacillin with ampicillin 250mg+250mg Capsule	Ampicillin Trihydrate/Flucloxacillin Sodium	250mg+250mg	Capsule	Oral	05010102/05010103	Penicillinase-resistant Penicillins/Broad-spectrum Penicillins
9243	500511000001107	Amoram 250mg capsules (LPC Medical (UK) Ltd)	Amoxicillin trihydrate	250mg	Capsule	Oral	05010103	Broad-spectrum Penicillins
9267	2849711000001102	Vibramycin Acne Pack 50mg capsules (Pfizer Ltd)	Doxycycline hyclate	50mg	Capsule	Oral	05010300/05040100	Tetracyclines/Antimalarials
9343	9.4835e+16	Amoxicillin 750mg sugar free powder	Amoxicillin Trihydrate	750mg	Powder Sugar-free	Oral	05010103	Broad-spectrum Penicillins
9361	3348411000001109	Oxymycin 250mg tablets (Dr Reddy's Laboratories (UK) Ltd)	Oxytetracycline dihydrate	250mg	Tablet	Oral	05010300/13060201	Tetracyclines/Oral Antibacterials For Acne
9434	2.24315e+17	Erymin 250mg/5ml Oral suspension (Elan Pharma)	Erythromycin Ethyl Succinate	250mg/5ml	Oral Suspension	Oral	05010500	Macrolides
9473	3.60906e+16	Co-fluampicil 125mg/125mg/5ml oral suspension	Flucloxacillin magnesium/Ampicillin trihydrate	25mg/1ml + 25mg/1ml	Oral suspension	Oral	05010103	Broad-spectrum Penicillins
9583	2.32705e+17	Klaricid 250mg/5ml Oral suspension (Abbott Laboratories Ltd)	Clarithromycin	50mg/1ml	Oral suspension	Oral	05010500	Macrolides
9603	1.55605e+17	Keflex 500mg Tablet (Eli Lilly and Company Ltd)	Cefalexin	500mg	Tablet	Oral	05010201	Cephalosporins
9647	3466111000001104	Velosef 250mg/5ml syrup (Bristol-Myers Squibb Pharmaceuticals Ltd)	Cefradine	50mg/1ml	Oral solution	Oral	00000000	Unknown
9664	648411000001106	Cefalexin 500mg capsules (IVAX Pharmaceuticals UK Ltd)	Cefalexin	500mg	Capsule	Oral	05010201	Cephalosporins
9689	199411000001106	Cefalexin 500mg tablets (Teva UK Ltd)	Cefalexin	500mg	Tablet	Oral	05010201	Cephalosporins
9690	758111000001108	Cefalexin 250mg capsules (Teva UK Ltd)	Cefalexin	250mg	Capsule	Oral	05010201	Cephalosporins
9691	1.40145e+17	Rifampicin with isoniazid & pyrazinamide tablet	Pyrazinamide/Rifampicin/Isoniazid		Tablets	Oral	05010900	Antituberculosis Drugs
9698	362911000001104	Cefalexin 250mg tablets (Teva UK Ltd)	Cefalexin	250mg	Tablet	Oral	05010201	Cephalosporins
9800	2.30955e+17	Flucloxin 250mg Capsule (OPD Pharm)	Flucloxacillin sodium	250mg	Capsule	Oral	05010102	Penicillinase-resistant Penicillins
9903	9.8935e+16	Erythromycin estolate 250mg capsules	Erythromycin Lactobionate	250mg	Capsules	Oral	05010500/13060201	Macrolides/Oral Antibacterials For Acne
9925	1.02375e+17	Clavulanic acid 125mg with Amoxicillin 250mg tablets	Amoxicillin Trihydrate/Potassium Clavulanate	125mg + 250mg	Tablets	Oral	05010103	Broad-spectrum Penicillins
10079	2.40385e+17	Penicillin V 250mg/5ml oral solution sugar free	Phenoxymethylpenicillin Potassium	250mg/5ml	Oral Solution Sugar-free	Oral	05010101	Benzylpenicillin And Phenoxymethylpenicillin
10095	2.40375e+17	Penicillin V 125mg/5ml oral solution sugar free	Phenoxymethylpenicillin Potassium	125mg/5ml	Oral Solution Sugar-free	Oral	05010101	Benzylpenicillin And Phenoxymethylpenicillin
10190	759811000001108	Erymax 250mg gastro-resistant capsules (Teva UK Ltd)	Erythromycin	250mg	Gastro-resistant capsule	Oral	05010500/13060201	Macrolides/Oral Antibacterials For Acne
10200	7322211000001104	Co-amoxiclav 125mg/31mg/5ml oral suspension	Amoxicillin trihydrate/Potassium clavulanate	25mg/1ml + 6.25mg/1ml	Oral suspension	Oral	05010103	Broad-spectrum Penicillins
10300	9.8105e+16	Chloramphenicol 1.2g/vial sterile powder	Chloramphenicol Sodium Succinate	1.2g/vial	Sterile Powder		05010700	Other Antibacterials
10304	1.51715e+17	Ciprofloxacin 2mg/ml infusion	Ciprofloxacin Lactate	2mg/ml	Infusion		05011200	Quinolones
10319	2.33745e+17	Levofloxacin 500mg/100ml Intravenous infusion	Levofloxacin	500mg/100ml	Intravenous Infusion	Intravenous Infusion	05011200	Quinolones
10326	9742311000001104	Clarithromycin 125mg granules straws	Clarithromycin	125mg	Granules	Oral	00000000	Unknown
10355	3.3745e+16	V-cil-k 250mg/5ml Oral solution (Eli Lilly and Company Ltd)	Phenoxymethylpenicillin potassium	50mg/1ml	Oral solution	Oral	05010101	Benzylpenicillin And Phenoxymethylpenicillin
10369	1.48145e+17	Ampicillin 125mg / Flucloxacillin 125mg oral solution	Ampicillin Trihydrate/Flucloxacillin Magnesium	125mg+125mg	Syrup	Oral	05010102/05010103	Penicillinase-resistant Penicillins/Broad-spectrum Penicillins
10447	1.54435e+17	CHLORAMPHENICOL POW					00000000	Unknown
10454	3.4315e+16	Vibramycin 50mg/5ml Oral solution (Pfizer Ltd)	Doxycycline Hyclate	50mg/5ml	Oral Solution	Oral	05010300/05040100	Tetracyclines/Antimalarials
10455	1.55655e+17	Keflex 250mg/5ml Liquid (Eli Lilly and Company Ltd)	Cefalexin	50mg/1ml	Oral suspension	Oral	05010201	Cephalosporins
10584	3.3735e+16	V-cil-k 125mg/5ml Oral solution (Eli Lilly and Company Ltd)	Phenoxymethylpenicillin potassium	25mg/1ml	Oral solution	Oral	05010101	Benzylpenicillin And Phenoxymethylpenicillin
10632	8.8355e+16	CO-TRIMOXAZOLE F/C 480 MG TAB					00000000	Unknown
10647	3.3695e+16	V-cil-k 250mg Tablet (Eli Lilly and Company Ltd)	Phenoxymethylpenicillin potassium	250mg	Tablet	Oral	05010101	Benzylpenicillin And Phenoxymethylpenicillin
10685	1.48055e+17	Ampicillin 250mg injection	Ampicillin Sodium	250mg	Injection		05010103	Broad-spectrum Penicillins
10720	1.52935e+17	CO-TRIMOXAZOLE PAED 200 MG SYR					00000000	Unknown
10771	388911000001104	Amoxil 250mg powder for solution for injection vials (GlaxoSmithKline UK Ltd)	Amoxicillin sodium	250mg	Powder for solution for injection	Intramuscular/Intravenous	05010103	Broad-spectrum Penicillins
10794	228011000001102	Zinnat 125mg tablets (GlaxoSmithKline UK Ltd)	Cefuroxime axetil	125mg	Tablet	Oral	05010201	Cephalosporins
10814	323492000	Flucloxacillin 500mg powder for solution for injection vials	Flucloxacillin sodium	500mg	Powder for solution for injection	Intramuscular/Intravenous/Inhalation/Intraarticular/Intrapleural	05010102	Penicillinase-resistant Penicillins
11226	3.59345e+16	Rifampicin 600mg powder and solvent for solution for infusion vials	Rifampicin	600mg	Powder and solvent for solution for infusion	Intravenous	05010900	Antituberculosis Drugs
11433	2.35495e+17	Clarithromycin 500mg with lansoprazole 30mg and amoxicillin 500mg triple pack	Amoxicillin Trihydrate/Lansoprazole/Clarithromycin	500mg + 30mg + 500mg	Triple Pack		01030500/05010103	Proton Pump Inhibitors/Broad-spectrum Penicillins
11611	235411000001103	Rommix 250 EC tablets (Ashbourne Pharmaceuticals Ltd)	Erythromycin	250mg	Gastro-resistant tablet	Oral	05010500/13060201	Macrolides/Oral Antibacterials For Acne
11613	644811000001100	Amix 250 capsules (Ashbourne Pharmaceuticals Ltd)	Amoxicillin trihydrate	250mg	Capsule	Oral	05010103	Broad-spectrum Penicillins
11634	774011000001100	Amix 125 oral suspension (Ashbourne Pharmaceuticals Ltd)	Amoxicillin trihydrate	25mg/1ml	Oral suspension	Oral	05010103	Broad-spectrum Penicillins
11883	1.08927e+16	Ciprofloxacin 100mg/50ml solution for infusion vials	Ciprofloxacin lactate	2mg/1ml	Solution for infusion	Intravenous	05011200	Quinolones
11989	733011000001104	Keflex 250mg capsules (Flynn Pharma Ltd)	Cefalexin	250mg	Capsule	Oral	05010201	Cephalosporins
11992	674111000001108	Baxan 500mg capsules (Bristol-Myers Squibb Pharmaceuticals Ltd)	Cefadroxil monohydrate	500mg	Capsule	Oral	05010201	Cephalosporins
12220	1.66585e+17	OXYTETRACYCLINE 3 % OIN					00000000	Unknown
12235	1.82775e+17	Ceporex 1g Tablet (Galen Ltd)	Cefalexin	1g	Tablet	Oral	05010201	Cephalosporins
12268	912111000001109	Baxan 125mg/5ml oral suspension (Bristol-Myers Squibb Pharmaceuticals Ltd)	Cefadroxil monohydrate	25mg/1ml	Oral suspension	Oral	00000000	Unknown
12276	1.55635e+17	Keflex 500mg Capsule (Eli Lilly and Company Ltd)	Cefalexin	500mg	Capsule	Oral	05010201	Cephalosporins
12329	324500006	Rifampicin 150mg / Isoniazid 100mg tablets	Rifampicin/Isoniazid	150mg + 100mg	Tablet	Oral	05010900	Antituberculosis Drugs
12330	1.53755e+17	Erythromycin ethylsuccinate 1g sachets	Erythromycin Ethyl Succinate	1g	Sachets	Oral	05010500	Macrolides
12365	3.3685e+16	V-cil-k 125mg Tablet (Eli Lilly and Company Ltd)	Phenoxymethylpenicillin Potassium	125mg	Tablet	Oral	05010101	Benzylpenicillin And Phenoxymethylpenicillin
12378	42011000001106	Amoram 125mg/5ml oral suspension (LPC Medical (UK) Ltd)	Amoxicillin trihydrate	25mg/1ml	Oral suspension	Oral	05010103	Broad-spectrum Penicillins
12437	432711000001104	Rimactazid 300 tablets (Movianto UK Ltd)	Rifampicin/Isoniazid	300mg + 150mg	Tablet	Oral	05010900	Antituberculosis Drugs
12496	60011000001100	Baxan 250mg/5ml oral suspension (Bristol-Myers Squibb Pharmaceuticals Ltd)	Cefadroxil monohydrate	50mg/1ml	Oral suspension	Oral	00000000	Unknown
12505	1.69335e+17	Benzylpenicillin 300mg/vial injection	Benzylpenicillin Sodium	300mg/vial	Injection		05010101	Benzylpenicillin And Phenoxymethylpenicillin
12516	1.37515e+17	PHENOXYMETHYLPENICILLIN 300 MG TAB					00000000	Unknown
12541	4.9515e+16	Imperacin 250mg Tablet (AstraZeneca UK Ltd)	Oxytetracycline dihydrate	250mg	Tablet	Oral	05010300/13060201	Tetracyclines/Oral Antibacterials For Acne
12850	323868002	Cefuroxime 125mg tablets	Cefuroxime axetil	125mg	Tablet	Oral	05010201	Cephalosporins
12987	2.35345e+17	Doxycycline (as hyclate) 50mg capsules with microgranules	Doxycycline Hyclate	50mg	Capsules Containing Spherical Coated Microgranules	Oral	05010300/05040100	Tetracyclines/Antimalarials
13120	563411000001101	Erythromycin ethyl succinate 250mg/5ml oral suspension (A A H Pharmaceuticals Ltd)	Erythromycin ethyl succinate	50mg/1ml	Oral suspension	Oral	05010500	Macrolides
13167	682211000001102	Erythromycin ethyl succinate 125mg/5ml oral suspension (A A H Pharmaceuticals Ltd)	Erythromycin ethyl succinate	25mg/1ml	Oral suspension	Oral	05010500	Macrolides
13216	2.9395e+16	Amoxicillin 500mg / Clavulanic acid 125mg tablets	Amoxicillin Trihydrate/Potassium Clavulanate	500mg+125mg	Tablets	Oral	05010103	Broad-spectrum Penicillins
13239	7.1675e+16	Clavulanic acid 125mg with Amoxicillin 500mg tablets	Amoxicillin Trihydrate/Potassium Clavulanate	125mg+500mg	Tablets	Oral	05010103	Broad-spectrum Penicillins
13262	2.42665e+17	Amoxicillin 250mg / Clavulanic acid 62mg/5ml oral suspension	Amoxicillin Trihydrate/Potassium Clavulanate	250mg + 62mg/5ml	Oral Suspension	Oral	05010103	Broad-spectrum Penicillins
13285	2.42685e+17	Amoxicillin 125mg / Clavulanic acid 31mg/5ml oral suspension	Amoxicillin Trihydrate/Potassium Clavulanate	125mg + 31mg/5ml	Oral Suspension	Oral	05010103	Broad-spectrum Penicillins
13323	324242007	Clarithromycin 500mg powder for solution for infusion vials	Clarithromycin	500mg	Powder for solution for infusion	Intravenous	05010500	Macrolides
13400	3.3675e+16	V-cil-k 250mg Capsule (Eli Lilly and Company Ltd)	Phenoxymethylpenicillin Potassium	250mg	Capsule	Oral	05010101	Benzylpenicillin And Phenoxymethylpenicillin
13412	238811000001105	Zinnat 125mg/5ml oral suspension (GlaxoSmithKline UK Ltd)	Cefuroxime axetil	25mg/1ml	Oral suspension	Oral	05010201	Cephalosporins
13438	5.2415e+16	Magnapen 1g/vial Injection (C P Pharmaceuticals Ltd)	Ampicillin Trihydrate/Flucloxacillin Sodium	1g/vial	Injection		05010102/05010103	Penicillinase-resistant Penicillins/Broad-spectrum Penicillins
13531	473311000001105	Magnapen 500mg powder for solution for injection vials (Wockhardt UK Ltd)	Ampicillin sodium/Flucloxacillin sodium	250mg + 250mg	Powder for solution for injection	Intramuscular/Intravenous	05010102	Penicillinase-resistant Penicillins
13635	1.90835e+17	Erythromycin ethylsuccinate 250mg sachets	Erythromycin Ethyl Succinate	250mg	Sachets	Oral	05010500	Macrolides
13797	4181011000001109	Targocid 200mg powder and solvent for solution for injection vials (Sanofi)	Teicoplanin	200mg	Powder and solvent for solution for injection	Intramuscular/Intravenous	05010700	Other Antibacterials
13848	1.46265e+17	Amoxicillin 125mg sugar free powder	Amoxicillin Trihydrate	125mg	Powder Sugar-free	Oral	05010103	Broad-spectrum Penicillins
13908	217011000001109	Rifadin 100mg/5ml syrup (Sanofi)	Rifampicin	20mg/1ml	Oral suspension	Oral	05010900	Antituberculosis Drugs
14137	408607002	Doxycycline 20mg tablets	Doxycycline hyclate	20mg	Tablet	Oral	12030100	Drugs For Oral Ulceration And Inflammation
14171	324203007	Erythromycin ethyl succinate 500mg/5ml oral suspension sugar free	Erythromycin ethyl succinate	100mg/1ml	Oral suspension	Oral	05010500	Macrolides
14371	2011000001104	Galenamox 250mg capsules (Galen Ltd)	Amoxicillin trihydrate	250mg	Capsule	Oral	05010103	Broad-spectrum Penicillins
14376	1.51735e+17	Ciproxin 2mg/ml Infusion (Bayer Plc)	Ciprofloxacin lactate	2mg/1ml	Solution for infusion	Intravenous	05011200	Quinolones
14386	874611000001105	Galenamox 125mg/5ml oral suspension (Galen Ltd)	Amoxicillin trihydrate	25mg/1ml	Oral suspension	Oral	05010103	Broad-spectrum Penicillins
14396	130111000001103	Galenamox 500mg capsules (Galen Ltd)	Amoxicillin trihydrate	500mg	Capsule	Oral	05010103	Broad-spectrum Penicillins
14407	190111000001106	Galenamox 250mg/5ml oral suspension (Galen Ltd)	Amoxicillin trihydrate	50mg/1ml	Oral suspension	Oral	05010103	Broad-spectrum Penicillins
14429	1.60695e+17	Erythromycin 125mg sprinkle capsules	Erythromycin	125mg	Capsules	Oral	05010500	Macrolides
14484	2.7445e+16	Ampicillin / Cloxacillin 500mg capsules	Cloxacillin/Ampicillin	500mg	Capsules	Oral	05010103	Broad-spectrum Penicillins
14485	323584006	Ampicillin 500mg powder for solution for injection vials	Ampicillin sodium	500mg	Powder for solution for injection	Intramuscular/Intravenous/Intraarticular/Intrapleural/Intraperitoneal	05010103	Broad-spectrum Penicillins
14511	1.60725e+17	Erymax sprinkle 125mg Capsule (Elan Pharma)	Erythromycin	125mg	Capsule	Oral	05010500	Macrolides
14514	650911000001103	Zithromax 200mg/5ml oral suspension (Pfizer Ltd)	Azithromycin	40mg/1ml	Oral suspension	Oral	05010500	Macrolides
14540	323816009	Cefadroxil 500mg/5ml oral suspension	Cefadroxil monohydrate	100mg/1ml	Oral suspension	Oral	00000000	Unknown
14546	9.8075e+16	Chloramphenicol 125mg/ml oral suspension	Chloramphenicol	125mg/ml	Oral Suspension	Oral	05010700	Other Antibacterials
14749	9.7345e+16	Ceftazidime 2g/vial powder for injection solution	Ceftazidime Pentahydrate	2g/vial	Powder For Solution For Infusion		05010201	Cephalosporins
14816	3253811000001107	Klaricid Adult 250mg granules sachets (Mylan)	Clarithromycin	250mg	Granules	Oral	05010500	Macrolides
14904	2847211000001103	Vibramycin-D 100mg dispersible tablets (Pfizer Ltd)	Doxycycline monohydrate	100mg	Dispersible tablet	Oral	05010300/05040100/13060201	Tetracyclines/Antimalarials/Oral Antibacterials For Acne
14995	323947002	Cefradine 500mg powder for solution for injection vials	Cefradine	500mg	Powder for solution for injection	Intramuscular/Intravenous	00000000	Unknown
15014	8405001000027105	Distaquaine v-k 125mg/5ml Liquid (Dista Products Ltd)	Phenoxymethylpenicillin potassium	25mg/1ml	Oral solution	Oral	05010101	Benzylpenicillin And Phenoxymethylpenicillin
15071	1.74785e+17	Nordox 100mg Capsule (Sankyo Pharma UK Ltd)	Doxycycline hyclate	100mg	Capsule	Oral	05010300/05040100	Tetracyclines/Antimalarials
15148	1035001000027102	Amoxil 500mg Dispersible tablet (SmithKline Beecham Plc)	Amoxicillin Trihydrate	500mg	Dispersible Tablet	Oral	05010103	Broad-spectrum Penicillins
15192	2.9405e+16	Amoxicillin 400mg / Clavulanic acid 57mg/5ml sugar free oral suspension	Amoxicillin Trihydrate/Potassium Clavulanate	400mg + 57mg/5ml	Suspension Sugar-free	Oral	05010103	Broad-spectrum Penicillins
15247	323491007	Flucloxacillin 250mg powder for solution for injection vials	Flucloxacillin sodium	250mg	Powder for solution for injection	Intramuscular/Intravenous/Inhalation/Intraarticular/Intrapleural	05010102	Penicillinase-resistant Penicillins
15290	2.35505e+17	Lansoprazole with amoxicillin and clarithromycin 30mg + 500mg + 500mg Triple pack	Amoxicillin Trihydrate/Lansoprazole/Clarithromycin	30mg + 500mg + 500mg	Triple Pack		01030500/05010103	Proton Pump Inhibitors/Broad-spectrum Penicillins
15354	1.82125e+17	Procaine benzylpenicillin with benzylpenicillin sodium injection	Benzylpenicillin Sodium/Procaine Benzylpenicillin		Injection		05010101	Benzylpenicillin And Phenoxymethylpenicillin
15713	1.53765e+17	Erythromycin ethylsuccinate 500mg sachets	Erythromycin Ethyl Succinate	500mg	Sachets	Oral	05010500	Macrolides
16100	323396003	Benzylpenicillin 1.2g powder for solution for injection vials	Benzylpenicillin sodium	1.2gram	Powder for solution for injection	Intravenous	05010101	Benzylpenicillin And Phenoxymethylpenicillin
16167	8.9455e+16	Ampicillin 250mg/5ml sugar free suspension	Ampicillin Trihydrate	250mg/5ml	Suspension Sugar-free	Oral	05010103	Broad-spectrum Penicillins
16191	323493005	Flucloxacillin 1g powder for solution for injection vials	Flucloxacillin sodium	1gram	Powder for solution for injection	Intraarticular/Inhalation/Intrapleural/Intramuscular/Intravenous	05010102	Penicillinase-resistant Penicillins
16202	3978911000001108	Rocephin 1g powder for solution for injection vials (Roche Products Ltd)	Ceftriaxone sodium	1gram	Powder for solution for injection	Intravenous/Intramuscular	05010201	Cephalosporins
16594	1.35235e+17	Piperacillin 1g/vial injection	Piperacillin Sodium	1g/vial	Injection		05010104	Antipseudomonal Penicillins
16595	323852008	Ceftazidime 250mg powder for solution for injection vials	Ceftazidime pentahydrate	250mg	Powder for solution for injection	Intramuscular/Intravenous	00000000	Unknown
16600	1.62315e+17	CHLORAMPHENICOL CRE					00000000	Unknown
16605	8.1785e+16	ERYTHROMYCIN I/V 1 GM INJ					00000000	Unknown
16612	7.1665e+16	Clavulanic acid 62mg with amoxicillin 250mg/5ml sugar free suspension	Amoxicillin Trihydrate/Potassium Clavulanate	62mg + 250mg/5ml	Suspension Sugar-free	Oral	05010103	Broad-spectrum Penicillins
16620	3653911000001100	Co-trimoxazole 80mg/400mg/5ml solution for infusion ampoules	Sulfamethoxazole/Trimethoprim	80mg/1ml + 16mg/1ml	Solution for infusion	Intravenous	05010800	Sulphonamides And Trimethoprim
16639	457911000001104	Rifadin 300mg capsules (Sanofi)	Rifampicin	300mg	Capsule	Oral	05010900	Antituberculosis Drugs
16683	2.11545e+17	Benzylpenicillin 125mg/5ml oral solution	Benzylpenicillin Potassium	125mg/5ml	Syrup	Oral	05010101	Benzylpenicillin And Phenoxymethylpenicillin
16746	1.31825e+17	Vancocin 125mg Capsule (Eli Lilly and Company Ltd)	Vancomycin hydrochloride	125mg	Capsule	Oral	05010700	Other Antibacterials
16747	1.0425e+16	Erythroped 250mg Sachets (Abbott Laboratories Ltd)	Erythromycin Ethyl Succinate	250mg	Sachets	Oral	05010500	Macrolides
16802	1.18945e+17	Isoniazid with rifampicin 150mg + 300mg Tablet	Rifampicin/Isoniazid	150mg + 300mg	Tablet	Oral	05010900	Antituberculosis Drugs
16983	323948007	Cefradine 1g powder for solution for injection vials	Cefradine	1gram	Powder for solution for injection	Intramuscular/Intravenous	00000000	Unknown
17015	324337001	Vancomycin 500mg powder for solution for infusion vials	Vancomycin hydrochloride	500mg	Powder for solution for infusion	Gastroenteral/Intravenous/Oral	05010700	Other Antibacterials
17099	71111000001101	Amoxil 1g powder for solution for injection vials (GlaxoSmithKline UK Ltd)	Amoxicillin sodium	1gram	Powder for solution for injection	Intravenous/Intramuscular	05010103	Broad-spectrum Penicillins
17116	324333002	Vancomycin 1g powder for solution for infusion vials	Vancomycin hydrochloride	1gram	Powder for solution for infusion	Gastroenteral/Oral/Intravenous	05010700	Other Antibacterials
17121	1.46595e+17	Clavulanic acid 100mg with amoxicillin 500mg/vial injection	Potassium Clavulanate/Amoxicillin Sodium	100mg + 500mg/vial	Injection		05010103	Broad-spectrum Penicillins
17123	4530311000001103	Zinacef 1.5g powder for injection vials (GlaxoSmithKline UK Ltd)	Cefuroxime sodium	1.5gram	Powder for injection	Intramuscular/Intravenous	05010201	Cephalosporins
17207	1.4675e+16	Ilosone 250mg Capsule (Dista Products Ltd)	Erythromycin Lactobionate	250mg	Capsule	Oral	05010500/13060201	Macrolides/Oral Antibacterials For Acne
17209	6.7995e+16	OXYTETRACYCLINE 250 MG INJ					00000000	Unknown
17231	9.8085e+16	Chloramphenicol 300mg/vial sterile powder	Chloramphenicol Sodium Succinate	300mg/vial	Sterile Powder		05010700	Other Antibacterials
17282	196111000001109	Almodan 125mg/5ml syrup (Teva UK Ltd)	Amoxicillin trihydrate	25mg/1ml	Oral suspension	Oral	05010103	Broad-spectrum Penicillins
17292	3939311000001103	Zinacef 750mg powder for injection vials (GlaxoSmithKline UK Ltd)	Cefuroxime sodium	750mg	Powder for injection	Intramuscular/Intravenous	05010201	Cephalosporins
17323	323671007	Piperacillin 4g / Tazobactam 500mg powder for solution for infusion vials	Piperacillin sodium/Tazobactam sodium	4gram + 500mg	Powder for solution for infusion	Intravenous	05010104	Antipseudomonal Penicillins
17396	324303009	Chloramphenicol 1g powder for solution for injection vials	Chloramphenicol sodium succinate	1gram	Powder for solution for injection	Intramuscular/Intravenous	05010700	Other Antibacterials
17467	3348811000001106	Terramycin 250mg tablets (Pfizer Ltd)	Oxytetracycline dihydrate	250mg	Tablet	Oral	05010300/13060201	Tetracyclines/Oral Antibacterials For Acne
17509	323739006	Amoxicillin 1g powder for solution for injection vials	Amoxicillin sodium	1gram	Powder for solution for injection	Intravenous/Intramuscular	05010103	Broad-spectrum Penicillins
17645	9742511000001108	Clarithromycin 250mg granules straws	Clarithromycin	250mg	Granules	Oral	00000000	Unknown
17690	8.4555e+16	Penidural Liquid (Wyeth Pharmaceuticals)	Benzathine Benzylpenicillin		Liquid	Oral	05010101	Benzylpenicillin And Phenoxymethylpenicillin
17693	3077511000001109	Tavanic 250mg tablets (Sanofi)	Levofloxacin hemihydrate	250mg	Tablet	Oral	05011200	Quinolones
17703	3347011000001101	Oxytetramix 250 tablets (Ashbourne Pharmaceuticals Ltd)	Oxytetracycline dihydrate	250mg	Tablet	Oral	05010300/13060201	Tetracyclines/Oral Antibacterials For Acne
17711	1.15315e+17	Amopen 500mg Capsule (Yorkshire Pharmaceuticals Ltd)	Amoxicillin trihydrate	500mg	Capsule	Oral	05010103	Broad-spectrum Penicillins
17738	8.8315e+16	CO-TRIMOXAZOLE 96 MG INJ					00000000	Unknown
17746	1.46245e+17	Amoxicillin 375mg soluble tablets	Amoxicillin Trihydrate	375mg	Soluble Tablet	Oral	05010103	Broad-spectrum Penicillins
17782	304211000001103	Baxan 500mg/5ml oral suspension (Bristol-Myers Squibb Pharmaceuticals Ltd)	Cefadroxil monohydrate	100mg/1ml	Oral suspension	Oral	00000000	Unknown
17852	549911000001100	Augmentin Intravenous 600mg powder for solution for injection vials (GlaxoSmithKline UK Ltd)	Amoxicillin sodium/Potassium clavulanate	500mg + 100mg	Powder for solution for injection	Intravenous	05010103	Broad-spectrum Penicillins
17871	4374011000001108	Fortum 500mg powder for solution for injection vials (GlaxoSmithKline UK Ltd)	Ceftazidime pentahydrate	500mg	Powder for solution for injection	Intramuscular/Intravenous	05010201	Cephalosporins
17873	3930311000001107	Fortum 1g powder for solution for injection vials (GlaxoSmithKline UK Ltd)	Ceftazidime pentahydrate	1gram	Powder for solution for injection	Intramuscular/Intravenous	05010201	Cephalosporins
18041	3959411000001106	Periostat 20mg tablets (Alliance Pharmaceuticals Ltd)	Doxycycline hyclate	20mg	Tablet	Oral	12030100	Drugs For Oral Ulceration And Inflammation
18191	9215111000001108	Phenoxymethylpenicillin 125mg/5ml oral solution sugar free	Phenoxymethylpenicillin potassium	25mg/1ml	Oral solution	Oral	05010101	Benzylpenicillin And Phenoxymethylpenicillin
18309	8395001000027102	Distaquaine v-k 250mg Tablet (Dista Products Ltd)	Phenoxymethylpenicillin potassium	250mg	Tablet	Oral	05010101	Benzylpenicillin And Phenoxymethylpenicillin
18313	9.7635e+16	CEFTAZIDIME INTERMATE inf DEVICE					00000000	Unknown
18451	1.82795e+17	Cefalexin 1g tablets	Cefalexin	1g	Tablets	Oral	05010201	Cephalosporins
18643	1.4685e+16	Ilosone 500mg Tablet (Dista Products Ltd)	Erythromycin	500mg	Tablet	Oral	05010500/13060201	Macrolides/Oral Antibacterials For Acne
18682	1.4695e+16	Ilosone 125mg/5ml Liquid (Dista Products Ltd)	Erythromycin Lactobionate	125mg/5ml	Liquid	Oral	05010500/13060201	Macrolides/Oral Antibacterials For Acne
18786	121011000001106	Amix 500 capsules (Ashbourne Pharmaceuticals Ltd)	Amoxicillin trihydrate	500mg	Capsule	Oral	05010103	Broad-spectrum Penicillins
18930	1.46545e+17	Flemoxin 375mg Soluble tablet (Paines & Byrne Ltd)	Amoxicillin Trihydrate	375mg	Soluble Tablet	Oral	05010103	Broad-spectrum Penicillins
19133	3611000001101	Cefalexin 250mg capsules (IVAX Pharmaceuticals UK Ltd)	Cefalexin	250mg	Capsule	Oral	05010201	Cephalosporins
19138	596511000001107	Cefalexin 500mg capsules (Actavis UK Ltd)	Cefalexin	500mg	Capsule	Oral	05010201	Cephalosporins
19144	4861711000001104	Cefalexin 125mg/5ml oral suspension sugar free (Teva UK Ltd)	Cefalexin	25mg/1ml	Oral suspension	Oral	05010201	Cephalosporins
19152	34811000001107	Cefalexin 250mg capsules (Actavis UK Ltd)	Cefalexin	250mg	Capsule	Oral	05010201	Cephalosporins
19155	420411000001107	Phenoxymethylpenicillin 250mg tablets (IVAX Pharmaceuticals UK Ltd)	Phenoxymethylpenicillin potassium	250mg	Tablet	Oral	05010101	Benzylpenicillin And Phenoxymethylpenicillin
19160	216811000001100	Cefalexin 250mg capsules (Mylan)	Cefalexin	250mg	Capsule	Oral	05010201	Cephalosporins
19161	305811000001101	Cefalexin 500mg capsules (Ranbaxy (UK) Ltd)	Cefalexin	500mg	Capsule	Oral	05010201	Cephalosporins
19184	86911000001101	Cefalexin 500mg capsules (Mylan)	Cefalexin	500mg	Capsule	Oral	05010201	Cephalosporins
19209	382811000001107	Co-amoxiclav 250mg/125mg tablets (Actavis UK Ltd)	Amoxicillin trihydrate/Potassium clavulanate	250mg + 125mg	Tablet	Oral	05010103	Broad-spectrum Penicillins
19330	1.4725e+16	Ilosone 250mg/5ml Liquid (Dista Products Ltd)	Erythromycin Lactobionate	250mg/5ml	Liquid	Oral	05010500/13060201	Macrolides/Oral Antibacterials For Acne
19368	4437611000001103	Tazocin 2.25g powder for solution for injection vials (Pfizer Ltd)	Piperacillin sodium/Tazobactam sodium	2gram + 250mg	Powder for solution for injection	Intravenous	05010104	Antipseudomonal Penicillins
19414	882211000001108	Co-amoxiclav 250mg/125mg tablets (Sandoz Ltd)	Amoxicillin trihydrate/Potassium clavulanate	250mg + 125mg	Tablet	Oral	05010103	Broad-spectrum Penicillins
19585		AMPICILLIN 250MG/FLUCLOXACILLIN 250MG					00000000	Unknown
19593		AMOXIL PAED 125MG IN 1.25ML					00000000	Unknown
19648	599611000001103	Co-fluampicil 250mg/250mg capsules (A A H Pharmaceuticals Ltd)	Flucloxacillin sodium/Ampicillin trihydrate	250mg + 250mg	Capsule	Oral	05010103	Broad-spectrum Penicillins
19795		AMOXYCILLIN 250MG/CLAVULANIC ACID 125MG					00000000	Unknown
19838	323991002	Ceftriaxone 2g powder for solution for injection vials	Ceftriaxone sodium	2gram	Powder for solution for injection	Intramuscular/Intravenous	05010201	Cephalosporins
19895	3485001000027105	Bicillin Injection (Yamanouchi Pharma Ltd)	Benzylpenicillin Sodium/Procaine Benzylpenicillin		Injection		05010101	Benzylpenicillin And Phenoxymethylpenicillin
19909	3.61347e+16	Cefuroxime 750mg powder for injection vials	Cefuroxime sodium	750mg	Powder for injection	Intramuscular/Intravenous	05010201	Cephalosporins
20003	323849000	Ceftazidime 3g powder for solution for injection vials	Ceftazidime pentahydrate	3gram	Powder for solution for injection	Intramuscular/Intravenous	05010201	Cephalosporins
20198	1.10385e+17	PHENOXYMETHYLPENICILLIN 150 MG SYR					00000000	Unknown
20205	1.27565e+17	VANCOMYCIN ORAL 10 GM SOL					00000000	Unknown
20432	7.1685e+16	Clavulanic acid 57mg with amoxicillin 400mg/5ml sugar free suspension	Amoxicillin Trihydrate/Potassium Clavulanate	57mg + 400mg/5ml	Suspension Sugar-free	Oral	05010103	Broad-spectrum Penicillins
20524	7.6415e+16	GX CO-TRIMOXAZOLE 480 MG TAB					00000000	Unknown
20531	955001000027105	Amfipen 250mg Capsule (Yamanouchi Pharma Ltd)	Ampicillin	250mg	Capsule	Oral	05010103	Broad-spectrum Penicillins
20569	3939811000001107	Claforan 1g powder for solution for injection vials (Sanofi)	Cefotaxime sodium	1gram	Powder for solution for injection	Intramuscular/Intravenous	05010201	Cephalosporins
20869	1.06145e+17	Flucloxacillin with ampicillin 250mg+250mg Injection	Ampicillin Trihydrate/Flucloxacillin Sodium	250mg+250mg	Injection		05010102/05010103	Penicillinase-resistant Penicillins/Broad-spectrum Penicillins
21038	6.5955e+16	Doxatet 100mg Tablet (Manufacturer unknown)	Doxycycline Hyclate	100mg	Tablet	Oral	05010300/05040100	Tetracyclines/Antimalarials
21042	2.11535e+17	Benzylpeniciilin 250mg tablets	Benzylpenicillin Potassium	250mg	Tablets	Oral	05010101	Benzylpenicillin And Phenoxymethylpenicillin
21367	189211000001106	Rifadin 150mg capsules (Sanofi)	Rifampicin	150mg	Capsule	Oral	05010900	Antituberculosis Drugs
21405	9215211000001100	Phenoxymethylpenicillin 250mg/5ml oral solution sugar free	Phenoxymethylpenicillin potassium	50mg/1ml	Oral solution	Oral	05010101	Benzylpenicillin And Phenoxymethylpenicillin
21433	1.33865e+17	Phenethicillin 250mg capsule	Phenethicillin Sodium	250mg	Capsules	Oral	05010101	Benzylpenicillin And Phenoxymethylpenicillin
21445	1.33875e+17	Phenethicillin 125mg/5ml oral solution	Phenethicillin Sodium	125mg/5ml	Syrup	Oral	05010101	Benzylpenicillin And Phenoxymethylpenicillin
21737	1.35245e+17	Piperacillin 2g/vial injection	Piperacillin Sodium	2g/vial	Injection		05010104	Antipseudomonal Penicillins
21775	1.02395e+17	Clavulanic acid 31mg with amoxicillin 125mg/5ml sugar free oral suspension	Amoxicillin Trihydrate/Potassium Clavulanate	31mg + 125mg/5ml	Suspension Sugar-free	Oral	05010103	Broad-spectrum Penicillins
21799	1.56235e+17	Almodan 250mg Capsule (Berk Pharmaceuticals Ltd)	Amoxicillin trihydrate	250mg	Capsule	Oral	05010103	Broad-spectrum Penicillins
21801	3.4345e+16	Vidopen 250mg Capsule (Berk Pharmaceuticals Ltd)	Ampicillin	250mg	Capsule	Oral	05010103	Broad-spectrum Penicillins
21802	3175001000027101	Berkmycen 250mg Tablet (Berk Pharmaceuticals Ltd)	Oxytetracycline dihydrate	250mg	Tablet	Oral	05010300/13060201	Tetracyclines/Oral Antibacterials For Acne
21808	2.9655e+16	Rommix 125mg/5ml Oral suspension sugar free (Ashbourne Pharmaceuticals Ltd)	Erythromycin ethyl succinate	25mg/1ml	Oral suspension	Oral	05010500	Macrolides
21812	902411000001101	Ciproxin Infusion 100mg/50ml solution for infusion bottles (Bayer Plc)	Ciprofloxacin lactate	2mg/1ml	Solution for infusion	Intravenous	05011200	Quinolones
21827	1.56245e+17	Almodan 500mg Capsule (Berk Pharmaceuticals Ltd)	Amoxicillin trihydrate	500mg	Capsule	Oral	05010103	Broad-spectrum Penicillins
21828	2848211000001104	Demix 50 capsules (Ashbourne Pharmaceuticals Ltd)	Doxycycline hyclate	50mg	Capsule	Oral	05010300/05040100	Tetracyclines/Antimalarials
21829	2.26055e+17	Zoxycil 250mg Capsule (Trinity Pharmaceuticals Ltd)	Amoxicillin trihydrate	250mg	Capsule	Oral	05010103	Broad-spectrum Penicillins
21835	2.19675e+17	Kiflone 250mg Capsule (Berk Pharmaceuticals Ltd)	Cefalexin	250mg	Capsule	Oral	05010201	Cephalosporins
21844	252511000001109	Amix 250 oral suspension (Ashbourne Pharmaceuticals Ltd)	Amoxicillin trihydrate	50mg/1ml	Oral suspension	Oral	05010103	Broad-spectrum Penicillins
21845	1.56265e+17	Almodan 250mg/5ml Oral solution (Berk Pharmaceuticals Ltd)	Amoxicillin trihydrate	50mg/1ml	Oral suspension	Oral	05010103	Broad-spectrum Penicillins
21850	2.23025e+17	Zoxin 250mg Capsule (Opus Pharmaceuticals Ltd)	Flucloxacillin sodium	250mg	Capsule	Oral	05010102	Penicillinase-resistant Penicillins
21860	2.32135e+17	Cyclodox 100mg Capsule (Berk Pharmaceuticals Ltd)	Doxycycline hyclate	100mg	Capsule	Oral	05010300/05040100	Tetracyclines/Antimalarials
21878	2852111000001109	Demix 100 capsules (Ashbourne Pharmaceuticals Ltd)	Doxycycline hyclate	100mg	Capsule	Oral	05010300/05040100	Tetracyclines/Antimalarials
21926	3.6705e+16	Amfipen 500mg/vial Injection (Yamanouchi Pharma Ltd)	Ampicillin sodium	500mg	Powder for solution for injection	Intramuscular/Intravenous/Intraarticular/Intrapleural/Intraperitoneal	05010103	Broad-spectrum Penicillins
21963	2.20625e+17	Almodan 250mg/5ml Oral solution (Berk Pharmaceuticals Ltd)	Amoxicillin trihydrate	50mg/1ml	Oral suspension	Oral	05010103	Broad-spectrum Penicillins
21967	3.4355e+16	Vidopen 500mg Capsule (Berk Pharmaceuticals Ltd)	Ampicillin	500mg	Capsule	Oral	05010103	Broad-spectrum Penicillins
21979	2.19715e+17	Kiflone 250mg/5ml Oral solution (Berk Pharmaceuticals Ltd)	Cefalexin	50mg/1ml	Oral suspension	Oral	05010201	Cephalosporins
21982		AMOXYCILLIN TRIHYDRATE SACHET					00000000	Unknown
22010	7.5485e+16	Apsin vk 250mg/5ml Oral solution (Approved Prescription Services Ltd)	Phenoxymethylpenicillin potassium	50mg/1ml	Oral solution	Oral	05010101	Benzylpenicillin And Phenoxymethylpenicillin
22015	2.30725e+17	Respillin 125mg/5ml Oral solution (OPD Pharm)	Amoxicillin trihydrate	25mg/1ml	Oral suspension	Oral	05010103	Broad-spectrum Penicillins
22016	2.20615e+17	Almodan 125mg/5ml Oral solution (Berk Pharmaceuticals Ltd)	Amoxicillin trihydrate	25mg/1ml	Oral suspension	Oral	05010103	Broad-spectrum Penicillins
22017	2.30745e+17	Respillin 125mg/5ml Oral solution (OPD Pharm)	Amoxicillin trihydrate	25mg/1ml	Oral suspension	Oral	05010103	Broad-spectrum Penicillins
22029	29011000001102	Amiclav 250mg/125mg tablets (Ashbourne Pharmaceuticals Ltd)	Amoxicillin trihydrate/Potassium clavulanate	250mg + 125mg	Tablet	Oral	05010103	Broad-spectrum Penicillins
22179	6355001000027104	Crystapen g 250mg Tablet (Glaxo Laboratories Ltd)	Benzylpenicillin Potassium	250mg	Tablet	Oral	05010101	Benzylpenicillin And Phenoxymethylpenicillin
22293		AMOXYCILLIN TRIHYDRATE SACHET					00000000	Unknown
22321	452411000001109	Cefalexin 500mg tablets (Mylan)	Cefalexin	500mg	Tablet	Oral	05010201	Cephalosporins
22415	19211000001104	Amoram 500mg capsules (LPC Medical (UK) Ltd)	Amoxicillin trihydrate	500mg	Capsule	Oral	05010103	Broad-spectrum Penicillins
22422	9.9035e+16	Galfloxin 250mg Capsule (Galen Ltd)	Flucloxacillin sodium	250mg	Capsule	Oral	05010102	Penicillinase-resistant Penicillins
22438	284811000001105	Amoram 250mg/5ml oral suspension (LPC Medical (UK) Ltd)	Amoxicillin trihydrate	50mg/1ml	Oral suspension	Oral	05010103	Broad-spectrum Penicillins
22452	8.9335e+16	Britcin 250mg Capsule (DDSA Pharmaceuticals Ltd)	Ampicillin	250mg	Capsule	Oral	05010103	Broad-spectrum Penicillins
22469		AMOXYCILLIN 125mg/31mg CLAVULANIC ACID					00000000	Unknown
22482		AMPICILLIN					00000000	Unknown
22517	1.13415e+17	ISONIAZID / PYRAZINAMIDE / RIFAMPICIN 50 MG TAB					00000000	Unknown
22544		AMPICILLIN 125MG/FLUCLOXACILLIN 125MG					00000000	Unknown
22808	1.90755e+17	Procaine benzylpenicillin injection	Procaine Benzylpenicillin		Injection		05010101	Benzylpenicillin And Phenoxymethylpenicillin
23000	1.22015e+17	Benzathine penicillin 229mg/ml injection	Benzathine Benzylpenicillin	229mg/ml	Injection		05010101	Benzylpenicillin And Phenoxymethylpenicillin
23017	1.0315e+16	Erycen 500mg Tablet (Berk Pharmaceuticals Ltd)	Erythromycin	500mg	Tablet	Oral	05010500/13060201	Macrolides/Oral Antibacterials For Acne
23186	3.4365e+16	Vidopen 125mg/5ml Oral solution (Berk Pharmaceuticals Ltd)	Ampicillin	25mg/1ml	Oral suspension	Oral	05010103	Broad-spectrum Penicillins
23238	143211000001100	Amoxicillin 125mg/5ml oral suspension (IVAX Pharmaceuticals UK Ltd)	Amoxicillin trihydrate	25mg/1ml	Oral suspension	Oral	05010103	Broad-spectrum Penicillins
23240	120711000001100	Flucloxacillin 250mg capsules (A A H Pharmaceuticals Ltd)	Flucloxacillin sodium	250mg	Capsule	Oral	05010102	Penicillinase-resistant Penicillins
23244	1.4765e+16	Ilotycin 250mg Tablet (Eli Lilly and Company Ltd)	Erythromycin	250mg	Gastro-resistant tablet	Oral	05010500/13060201	Macrolides/Oral Antibacterials For Acne
23405	2853411000001108	Doxylar 100mg capsules (Sandoz Ltd)	Doxycycline hyclate	100mg	Capsule	Oral	05010300/05040100	Tetracyclines/Antimalarials
23432	2849311000001101	Doxylar 50mg capsules (Sandoz Ltd)	Doxycycline hyclate	50mg	Capsule	Oral	05010300/05040100	Tetracyclines/Antimalarials
23485	8.9295e+16	Flu-amp 500mg Capsule (Generics (UK) Ltd)	Flucloxacillin sodium/Ampicillin trihydrate	250mg + 250mg	Capsule	Oral	05010102/05010103	Penicillinase-resistant Penicillins/Broad-spectrum Penicillins
23510	4374311000001106	Kefadim 500mg powder for solution for injection vials (Flynn Pharma Ltd)	Ceftazidime pentahydrate	500mg	Powder for solution for injection	Intramuscular/Intravenous	05010201	Cephalosporins
23583		FLUCLOXACILLIN					00000000	Unknown
23740	816511000001105	Amoxicillin 500mg capsules (Mylan)	Amoxicillin trihydrate	500mg	Capsule	Oral	05010103	Broad-spectrum Penicillins
23776	1.69345e+17	Benzylpenicillin 3g/vial injection	Benzylpenicillin Sodium	3g/vial	Injection		05010101	Benzylpenicillin And Phenoxymethylpenicillin
23779	14511000001100	Velosef 1g powder for solution for injection vials (Bristol-Myers Squibb Pharmaceuticals Ltd)	Cefradine	1gram	Powder for solution for injection	Intramuscular/Intravenous	00000000	Unknown
23819	1.99515e+17	Doxycycline (as hyclate) 50mg capsules with microgranules	Doxycycline Hyclate	50mg	Capsules Containing Spherical Coated Microgranules	Oral	05010300/05040100	Tetracyclines/Antimalarials
23967	361711000001108	Amoxicillin 250mg capsules (Teva UK Ltd)	Amoxicillin trihydrate	250mg	Capsule	Oral	05010103	Broad-spectrum Penicillins
24005	323568005	Co-amoxiclav 1000mg/200mg powder for solution for injection vials	Potassium clavulanate/Amoxicillin sodium	200mg + 1000mg	Powder for solution for injection	Intravenous	05010103	Broad-spectrum Penicillins
24006	2.42695e+17	Clavulanic acid 31mg with amoxcillin 125mg/5ml oral suspension	Amoxicillin Trihydrate/Potassium Clavulanate	31mg + 125mg/5ml	Oral Suspension	Oral	05010103	Broad-spectrum Penicillins
24046	323853003	Ceftazidime 500mg powder for solution for injection vials	Ceftazidime pentahydrate	500mg	Powder for solution for injection	Intramuscular/Intravenous	05010201	Cephalosporins
24090	9376611000001108	Cefalexin 250mg capsules (PLIVA Pharma Ltd)	Cefalexin	250mg	Capsule	Oral	05010201	Cephalosporins
24093	1.02385e+17	Clavulanic acid with amoxicillin dispersible tablets	Amoxicillin Trihydrate/Potassium Clavulanate		Dispersible Tablet	Oral	05010103	Broad-spectrum Penicillins
24126	2852511000001100	Doxycycline 100mg capsules (IVAX Pharmaceuticals UK Ltd)	Doxycycline hyclate	100mg	Capsule	Oral	05010300/05040100	Tetracyclines/Antimalarials
24127	766711000001101	Erythromycin 250mg gastro-resistant tablets (A A H Pharmaceuticals Ltd)	Erythromycin	250mg	Gastro-resistant tablet	Oral	05010500/13060201	Macrolides/Oral Antibacterials For Acne
24129	654811000001103	Erythromycin 250mg gastro-resistant tablets (IVAX Pharmaceuticals UK Ltd)	Erythromycin	250mg	Gastro-resistant tablet	Oral	05010500/13060201	Macrolides/Oral Antibacterials For Acne
24149	2850911000001108	Doxycycline 100mg capsules (A A H Pharmaceuticals Ltd)	Doxycycline hyclate	100mg	Capsule	Oral	05010300/05040100/13060201	Tetracyclines/Antimalarials/Oral Antibacterials For Acne
24150	69611000001101	Amoxicillin 125mg/5ml oral suspension sugar free (IVAX Pharmaceuticals UK Ltd)	Amoxicillin trihydrate	25mg/1ml	Oral suspension	Oral	05010103	Broad-spectrum Penicillins
24200	2.30775e+17	Respillin 500mg Capsule (OPD Pharm)	Amoxicillin trihydrate	500mg	Capsule	Oral	05010103	Broad-spectrum Penicillins
24203	2.30765e+17	Respillin 250mg Capsule (OPD Pharm)	Amoxicillin trihydrate	250mg	Capsule	Oral	05010103	Broad-spectrum Penicillins
24220	9.0695e+16	Arpimycin 250mg/5ml Liquid (Rosemont Pharmaceuticals Ltd)	Erythromycin ethyl succinate	50mg/1ml	Oral suspension	Oral	05010500	Macrolides
24288		AMOXIL					00000000	Unknown
24373	4602911000001104	Tavanic 500mg/100ml solution for infusion vials (Sanofi)	Levofloxacin hemihydrate	5mg/1ml	Solution for infusion	Intravenous	05011200	Quinolones
24396	1.46555e+17	Flemoxin 750mg Soluble tablet (Paines & Byrne Ltd)	Amoxicillin Trihydrate	750mg	Soluble Tablet	Oral	05010103	Broad-spectrum Penicillins
24483	850311000001106	Penbritin 250mg capsules (Chemidex Pharma Ltd)	Ampicillin	250mg	Capsule	Oral	05010103	Broad-spectrum Penicillins
24618	362611000001105	Keflex 500mg capsules (Flynn Pharma Ltd)	Cefalexin	500mg	Capsule	Oral	05010201	Cephalosporins
24817	795711000001106	Velosef 500mg powder for solution for injection vials (Bristol-Myers Squibb Pharmaceuticals Ltd)	Cefradine	500mg	Powder for solution for injection	Intramuscular/Intravenous	00000000	Unknown
24819	120411000001106	Amoxil 500mg powder for solution for injection vials (GlaxoSmithKline UK Ltd)	Amoxicillin sodium	500mg	Powder for solution for injection	Intramuscular/Intravenous	05010103	Broad-spectrum Penicillins
24847	1.48195e+17	Ampicillin 500mg / Flucloxacillin 500mg injection	Ampicillin Trihydrate/Flucloxacillin Sodium	500mg+500mg	Injection		05010102/05010103	Penicillinase-resistant Penicillins/Broad-spectrum Penicillins
25034		AMOXYCILLIN 125mg/62mg CLAVULANIC ACID					00000000	Unknown
25127	4360711000001109	Avelox 400mg tablets (Bayer Plc)	Moxifloxacin hydrochloride	400mg	Tablet	Oral	05011200	Quinolones
25228	2.11555e+17	Benzylpeniciilin 250mg/5ml oral solution	Benzylpenicillin Potassium	250mg/5ml	Syrup	Oral	05010101	Benzylpenicillin And Phenoxymethylpenicillin
25277	2.7135e+16	Rimactane 300mg Capsule (Novartis Pharmaceuticals UK Ltd)	Rifampicin	300mg	Capsule	Oral	05010900/05011000	Antituberculosis Drugs/Antileprotic Drugs
25278	2.9665e+16	Rommix 500mg Tablet (Ashbourne Pharmaceuticals Ltd)	Erythromycin	500mg	Tablet	Oral	05010500/13060201	Macrolides/Oral Antibacterials For Acne
25280	165611000001108	Tiloryth 250mg gastro-resistant capsules (Tillomed Laboratories Ltd)	Erythromycin	250mg	Gastro-resistant capsule	Oral	05010500/13060201	Macrolides/Oral Antibacterials For Acne
25293	7.5435e+16	Apsin vk 250mg Tablet (Approved Prescription Services Ltd)	Phenoxymethylpenicillin potassium	250mg	Tablet	Oral	05010101	Benzylpenicillin And Phenoxymethylpenicillin
25370	139811000001101	Ranclav 375mg tablets (Ranbaxy (UK) Ltd)	Amoxicillin trihydrate/Potassium clavulanate	250mg + 125mg	Tablet	Oral	05010103	Broad-spectrum Penicillins
25484	558111000001107	Amoxicillin 250mg capsules (A A H Pharmaceuticals Ltd)	Amoxicillin trihydrate	250mg	Capsule	Oral	05010103	Broad-spectrum Penicillins
25532	7.4565e+16	Crystapen 1200mg Powder for solution for injection (Britannia Pharmaceuticals Ltd)	Benzylpenicillin sodium	1.2gram	Powder for solution for injection	Intravenous	05010101	Benzylpenicillin And Phenoxymethylpenicillin
25570	382411000001105	Co-fluampicil 250mg/250mg capsules (Sandoz Ltd)	Flucloxacillin sodium/Ampicillin trihydrate	250mg + 250mg	Capsule	Oral	05010102	Penicillinase-resistant Penicillins
25595	364211000001104	Erythromycin ethyl succinate 500mg/5ml oral suspension sugar free (IVAX Pharmaceuticals UK Ltd)	Erythromycin ethyl succinate	100mg/1ml	Oral suspension	Oral	05010500	Macrolides
25614	4558311000001100	Cefotaxime 2g powder for solution for injection vials	Cefotaxime sodium	2gram	Powder for solution for injection	Intravenous/Intramuscular	05010201	Cephalosporins
25666	1.92925e+17	Cefuroxime with Saline 750mg infusion	Cefuroxime Sodium	750mg	Infusion		05010201	Cephalosporins
25667	7.4715e+16	Zinacef 1.5g/vial Infusion (Glaxo Laboratories Ltd)	Cefuroxime Sodium	1.5g/vial	Infusion	Intravenous Infusion	05010201	Cephalosporins
25694	1.05455e+17	Penicillin VK 250mg Tablet (Kent Pharmaceuticals Ltd)	Phenoxymethylpenicillin potassium	250mg	Tablet	Oral	05010101	Benzylpenicillin And Phenoxymethylpenicillin
25751	2.24275e+17	Erythromycin ethylsuccinate (coated) 250mg/5ml oral suspension sugar free	Erythromycin Ethyl Succinate	250mg/5ml	Oral Suspension Sugar-free	Oral	05010500	Macrolides
25943	1.02745e+17	ERYTHROMYCIN I/V 300 MG INJ					00000000	Unknown
26042	4404611000001100	Rocephin 250mg powder for solution for injection vials (Roche Products Ltd)	Ceftriaxone sodium	250mg	Powder for solution for injection	Intramuscular/Intravenous	05010201	Cephalosporins
26059	9742411000001104	Clarithromycin 187.5mg granules straws	Clarithromycin	187.5mg	Granules	Oral	00000000	Unknown
26157	406811000001101	Amoxicillin 500mg capsules (Actavis UK Ltd)	Amoxicillin trihydrate	500mg	Capsule	Oral	05010103	Broad-spectrum Penicillins
26174	443811000001100	Ampicillin 500mg capsules (A A H Pharmaceuticals Ltd)	Ampicillin	500mg	Capsule	Oral	05010103	Broad-spectrum Penicillins
26189	324215006	Erythromycin 1g powder for solution for infusion vials	Erythromycin lactobionate	1gram	Powder for solution for infusion	Intravenous	05010500	Macrolides
26215	1.32975e+17	Stabilin V-K 250mg Tablet (Knoll Ltd)	Phenoxymethylpenicillin potassium	250mg	Tablet	Oral	05010101	Benzylpenicillin And Phenoxymethylpenicillin
26225	1.33025e+17	Stabilin V-K 250mg/5ml Oral solution (Knoll Ltd)	Phenoxymethylpenicillin potassium	50mg/1ml	Oral solution	Oral	05010101	Benzylpenicillin And Phenoxymethylpenicillin
26262	2.26065e+17	Zoxycil 500mg Capsule (Trinity Pharmaceuticals Ltd)	Amoxicillin trihydrate	500mg	Capsule	Oral	05010103	Broad-spectrum Penicillins
26326	865811000001104	Floxapen 250mg powder for solution for injection vials (GlaxoSmithKline UK Ltd)	Flucloxacillin sodium	250mg	Powder for solution for injection	Intramuscular/Intravenous/Inhalation/Intraarticular/Intrapleural	05010102	Penicillinase-resistant Penicillins
26329	323626004	Co-fluampicil 250mg/250mg powder for solution for injection vials	Ampicillin sodium/Flucloxacillin sodium	250mg + 250mg	Powder for solution for injection	Intramuscular/Intravenous	05010103	Broad-spectrum Penicillins
26350	324711000001103	Floxapen 500mg powder for solution for injection vials (GlaxoSmithKline UK Ltd)	Flucloxacillin sodium	500mg	Powder for solution for injection	Intramuscular/Intravenous/Inhalation/Intraarticular/Intrapleural	05010102	Penicillinase-resistant Penicillins
26356	965001000027101	Amfipen 500mg Capsule (Yamanouchi Pharma Ltd)	Ampicillin	500mg	Capsule	Oral	05010103	Broad-spectrum Penicillins
26365	4.6285e+16	Erythromycin 500mg Tablet (IVAX Pharmaceuticals UK Ltd)	Erythromycin	500mg	Tablet	Oral	05010500/13060201	Macrolides/Oral Antibacterials For Acne
26392	2853611000001106	Vibrox 100mg capsules (Kent Pharmaceuticals Ltd)	Doxycycline hyclate	100mg	Capsule	Oral	05010300/05040100/13060201	Tetracyclines/Antimalarials/Oral Antibacterials For Acne
26510	1.48155e+17	Ampicillin 250mg / Flucloxacillin 250mg injection	Ampicillin Trihydrate/Flucloxacillin Sodium	250mg+250mg	Injection		05010102/05010103	Penicillinase-resistant Penicillins/Broad-spectrum Penicillins
26519		AMOXIL					00000000	Unknown
26558	419411000001108	Floxapen 1g powder for solution for injection vials (GlaxoSmithKline UK Ltd)	Flucloxacillin sodium	1gram	Powder for solution for injection	Intraarticular/Inhalation/Intrapleural/Intramuscular/Intravenous	05010102	Penicillinase-resistant Penicillins
26658		AUGMENTIN DISPERSIBLE 250/125					00000000	Unknown
26659	8435001000027101	Distaquaine v-k 250mg/5ml Liquid (Dista Products Ltd)	Phenoxymethylpenicillin potassium	50mg/1ml	Oral solution	Oral	05010101	Benzylpenicillin And Phenoxymethylpenicillin
26747	1.14225e+17	Doxycycline 100mg Tablet (Neo Laboratories Ltd)	Doxycycline Hyclate	100mg	Tablet	Oral	05010300/05040100	Tetracyclines/Antimalarials
26776	1.18935e+17	Isoniazid with rifampicin 100mg + 150mg Tablet	Rifampicin/Isoniazid	100mg + 150mg	Tablet	Oral	05010900	Antituberculosis Drugs
26840	3.61409e+16	Ciprofloxacin 100mg/50ml solution for infusion bottles	Ciprofloxacin lactate	2mg/1ml	Solution for infusion	Intravenous	05011200	Quinolones
26989	2.19705e+17	Kiflone 125mg/5ml Oral solution (Berk Pharmaceuticals Ltd)	Cefalexin	25mg/1ml	Oral suspension	Oral	05010201	Cephalosporins
26992	2.19695e+17	Kiflone 500mg Tablet (Berk Pharmaceuticals Ltd)	Cefalexin	500mg	Tablet	Oral	05010201	Cephalosporins
27016		CIPROFLOXACIN					00000000	Unknown
27017	2.19685e+17	Kiflone 500mg Capsule (Berk Pharmaceuticals Ltd)	Cefalexin	500mg	Capsule	Oral	05010201	Cephalosporins
27057	513711000001108	Flucloxacillin 125mg/5ml oral solution (A A H Pharmaceuticals Ltd)	Flucloxacillin sodium	25mg/1ml	Oral solution	Oral	05010102	Penicillinase-resistant Penicillins
27072	691711000001103	Keflex 125mg/5ml oral suspension (Flynn Pharma Ltd)	Cefalexin	25mg/1ml	Oral suspension	Oral	05010201	Cephalosporins
27203	848711000001105	Erythromycin ethyl succinate 500mg/5ml oral suspension sugar free (Teva UK Ltd)	Erythromycin ethyl succinate	100mg/1ml	Oral suspension	Oral	05010500	Macrolides
27254	2.04785e+17	Tenkorex 500mg Capsule (OPD Pharm)	Cefalexin	500mg	Capsule	Oral	05010201	Cephalosporins
27495	9.0685e+16	Arpimycin 125mg/5ml Liquid (Rosemont Pharmaceuticals Ltd)	Erythromycin ethyl succinate	25mg/1ml	Oral suspension	Oral	05010500	Macrolides
27504	2.22505e+17	Primacine 500mg/5ml Liquid (Pinewood Healthcare)	Erythromycin ethyl succinate	100mg/1ml	Oral suspension	Oral	05010500	Macrolides
27681	618111000001108	Ranclav 125mg/31mg/5ml SF oral suspension (Ranbaxy (UK) Ltd)	Amoxicillin trihydrate/Potassium clavulanate	25mg/1ml + 6.25mg/1ml	Oral suspension	Oral	05010103	Broad-spectrum Penicillins
27714	1.12995e+17	Amrit 250mg Capsule (BHR Pharmaceuticals Ltd)	Amoxicillin trihydrate	250mg	Capsule	Oral	05010103	Broad-spectrum Penicillins
27725	830011000001107	Amoxicillin 250mg/5ml oral suspension (Teva UK Ltd)	Amoxicillin trihydrate	50mg/1ml	Oral suspension	Oral	05010103	Broad-spectrum Penicillins
27886		AMOXYCILLIN 250/CLAVULANIC ACID 125 DISP					00000000	Unknown
27897		AMOXYCILLIN					00000000	Unknown
27994	1.88675e+17	Vancocin 500mg/vial Powder for solution for infusion (Eli Lilly and Company Ltd)	Vancomycin hydrochloride	500mg	Powder for solution for infusion	Gastroenteral/Intravenous/Oral	05010700	Other Antibacterials
28004	8.7255e+16	Co-trimoxazole (trimethoprim and sulfamethoxazole) 20mg+100mg paediatric tablets	Sulfamethoxazole/Trimethoprim	20mg+100mg	Tablets	Oral	05010800/05040800	Sulphonamides And Trimethoprim/Drugs For Pneumocystis Pneumonia
28054	4740211000001106	Zinacef 250mg powder for injection vials (GlaxoSmithKline UK Ltd)	Cefuroxime sodium	250mg	Powder for injection	Intramuscular/Intravenous	05010201	Cephalosporins
28130	3243811000001105	Amoxicillin 3g oral powder sachets sugar free (Teva UK Ltd)	Amoxicillin trihydrate	3gram	Powder	Oral	05010103	Broad-spectrum Penicillins
28284	767311000001102	Flucloxacillin 125mg/5ml oral solution (Teva UK Ltd)	Flucloxacillin sodium	25mg/1ml	Oral solution	Oral	05010102	Penicillinase-resistant Penicillins
28289	27011000001106	Klaricid IV 500mg powder for solution for infusion vials (Mylan)	Clarithromycin	500mg	Powder for solution for infusion	Intravenous	05010500	Macrolides
28291		OXYTETRACYCLINE 3%/HYDROCORTISONE 1%					00000000	Unknown
28349	9739611000001100	Clarosip 125mg granules for oral suspension straws (Grunenthal Ltd)	Clarithromycin	125mg	Granules	Oral	00000000	Unknown
28544	2.25775e+17	Ciprofloxaxin 400mg/200ml in glucose 5% infusion	Ciprofloxacin Lactate	400mg/200ml	Infusion		05011200	Quinolones
28592	1.48295e+17	Amoxicillin 500mg with clavulanic acid 100mg/vial injection	Potassium Clavulanate/Amoxicillin Sodium	500mg + 100mg/vial	Injection		05010103	Broad-spectrum Penicillins
28685	4406611000001109	Rocephin 2g powder for solution for injection vials (Roche Products Ltd)	Ceftriaxone sodium	2gram	Powder for solution for injection	Intramuscular/Intravenous	05010201	Cephalosporins
28701	1.48095e+17	Ampicillin 50mg / Cloxacillin 25mg/vial injection	Cloxacillin/Ampicillin	50mg + 25mg/vial	Injection		05010103	Broad-spectrum Penicillins
28722	757911000001105	Keflex 250mg/5ml oral suspension (Flynn Pharma Ltd)	Cefalexin	50mg/1ml	Oral suspension	Oral	05010201	Cephalosporins
28870	200311000001108	Amoxicillin 125mg/5ml oral suspension (Teva UK Ltd)	Amoxicillin trihydrate	25mg/1ml	Oral suspension	Oral	05010103	Broad-spectrum Penicillins
28871	760411000001105	Co-amoxiclav 250mg/125mg tablets (IVAX Pharmaceuticals UK Ltd)	Amoxicillin trihydrate/Potassium clavulanate	250mg + 125mg	Tablet	Oral	05010103	Broad-spectrum Penicillins
28872	4835001000027106	Amoxicillin 125mg/5ml Mixture (Crosspharma Ltd)	Amoxicillin trihydrate	25mg/1ml	Oral suspension	Oral	05010103	Broad-spectrum Penicillins
28874	575411000001109	Co-amoxiclav 125mg/31mg/5ml oral suspension sugar free (IVAX Pharmaceuticals UK Ltd)	Amoxicillin trihydrate/Potassium clavulanate	25mg/1ml + 6.25mg/1ml	Oral suspension	Oral	05010103	Broad-spectrum Penicillins
28875	144711000001109	Amoxicillin 125mg/5ml oral suspension (Ranbaxy (UK) Ltd)	Amoxicillin trihydrate	25mg/1ml	Oral suspension	Oral	05010103	Broad-spectrum Penicillins
28882	4815001000027100	Amoxicillin 250mg Capsule (Crosspharma Ltd)	Amoxicillin trihydrate	250mg	Capsule	Oral	05010103	Broad-spectrum Penicillins
28919	2.7465e+16	Ampicillin 250mg / Cloxacillin 250mg/vial injection	Cloxacillin/Ampicillin	250mg + 250mg/vial	Injection		05010103	Broad-spectrum Penicillins
29061		AMOXIL SF					00000000	Unknown
29154	7.0515e+16	Erythromycin 250mg Capsule (Actavis UK Ltd)	Erythromycin Lactobionate	250mg	Capsule	Oral	05010500/13060201	Macrolides/Oral Antibacterials For Acne
29183	1.92885e+17	Cefuroxime 750mg with metronidazole 500mg infusion	Cefuroxime Sodium/Metronidazole	750mg + 500mg	Infusion	Intravenous Infusion	05010201/05011100	Cephalosporins/Metronidazole And Tinidazole
29202	652611000001105	Cefalexin 500mg tablets (A A H Pharmaceuticals Ltd)	Cefalexin	500mg	Tablet	Oral	05010201	Cephalosporins
29281	587511000001105	Cefalexin 500mg capsules (Teva UK Ltd)	Cefalexin	500mg	Capsule	Oral	05010201	Cephalosporins
29337	1.13355e+17	Amoxicillin 125mg/5ml Oral solution (Neo Laboratories Ltd)	Amoxicillin trihydrate	25mg/1ml	Oral suspension	Oral	05010103	Broad-spectrum Penicillins
29343	170311000001103	Ciprofloxacin 250mg tablets (A A H Pharmaceuticals Ltd)	Ciprofloxacin hydrochloride	250mg	Tablet	Oral	05011200	Quinolones
29344	689511000001108	Erythromycin 250mg gastro-resistant tablets (Actavis UK Ltd)	Erythromycin	250mg	Gastro-resistant tablet	Oral	05010500/13060201	Macrolides/Oral Antibacterials For Acne
29353	934111000001105	Co-amoxiclav 500mg/125mg tablets (Teva UK Ltd)	Amoxicillin trihydrate/Potassium clavulanate	500mg + 125mg	Tablet	Oral	05010103	Broad-spectrum Penicillins
29356	351311000001104	Co-amoxiclav 500mg/125mg tablets (IVAX Pharmaceuticals UK Ltd)	Amoxicillin trihydrate/Potassium clavulanate	500mg + 125mg	Tablet	Oral	05010103	Broad-spectrum Penicillins
29377	1.21995e+17	Benzathine peniciilin 229mg/5ml suspension	Benzathine Benzylpenicillin	229mg/5ml	Suspension	Oral	05010101	Benzylpenicillin And Phenoxymethylpenicillin
29458	625611000001100	Ciprofloxacin 500mg tablets (A A H Pharmaceuticals Ltd)	Ciprofloxacin hydrochloride	500mg	Tablet	Oral	05011200	Quinolones
29463	802011000001104	Amoxicillin 500mg capsules (IVAX Pharmaceuticals UK Ltd)	Amoxicillin trihydrate	500mg	Capsule	Oral	05010103	Broad-spectrum Penicillins
29464	887911000001102	Cefalexin 250mg/5ml oral suspension (Mylan)	Cefalexin	50mg/1ml	Oral suspension	Oral	05010201	Cephalosporins
29472	366711000001102	Ciprofloxacin 750mg tablets (A A H Pharmaceuticals Ltd)	Ciprofloxacin hydrochloride	750mg	Tablet	Oral	05011200	Quinolones
29474	1.48305e+17	Amoxicillin 1000mg with clavulanic acid 100mg/vial injection	Potassium Clavulanate/Amoxicillin Sodium	1g + 200mg/vial	Injection		05010103	Broad-spectrum Penicillins
29507	2.37175e+17	Ciprofloxacin 400mg/200ml in sodium chloride 0.9% infusion	Ciprofloxacin Lactate	400mg/200ml	Infusion	Intravenous Infusion Peripherally	05011200	Quinolones
29671	1.06095e+17	Flucloxacillin iv 500mg/vial Injection	Flucloxacillin Sodium	500mg/vial	Injection		05010102	Penicillinase-resistant Penicillins
29697	1.15325e+17	Amopen 125mg/5ml Liquid (Yorkshire Pharmaceuticals Ltd)	Amoxicillin trihydrate	25mg/1ml	Oral suspension	Oral	05010103	Broad-spectrum Penicillins
29748	639611000001104	Cefalexin 125mg/5ml oral suspension (A A H Pharmaceuticals Ltd)	Cefalexin	25mg/1ml	Oral suspension	Oral	05010201	Cephalosporins
29805	2.14095e+17	Benzylpenicllin 6g/vial injection	Benzylpenicillin Sodium	6g/vial	Injection		05010101	Benzylpenicillin And Phenoxymethylpenicillin
29858	709111000001109	Amoxicillin 125mg/5ml oral suspension sugar free (Sandoz Ltd)	Amoxicillin trihydrate	25mg/1ml	Oral suspension	Oral	05010103	Broad-spectrum Penicillins
29944	220311000001101	Flucloxacillin 250mg capsules (Ranbaxy (UK) Ltd)	Flucloxacillin sodium	250mg	Capsule	Oral	05010102	Penicillinase-resistant Penicillins
30046	4532011000001102	Claforan 500mg powder for solution for injection vials (Sanofi)	Cefotaxime sodium	500mg	Powder for solution for injection	Intravenous/Intramuscular	05010201	Cephalosporins
30099	1.82365e+17	Benzylpenicillin sodium with procaine benzylpenicillin injection	Benzylpenicillin Sodium/Procaine Benzylpenicillin		Injection		05010101	Benzylpenicillin And Phenoxymethylpenicillin
30177	273611000001101	Erythromycin ethyl succinate 250mg/5ml oral suspension sugar free (IVAX Pharmaceuticals UK Ltd)	Erythromycin ethyl succinate	50mg/1ml	Oral suspension	Oral	05010500	Macrolides
30201	8.9635e+16	Co-trimoxazole 240mg/5ml Paediatric mixture (Lagap)	Trimethoprim/Sulfamethoxazole	8mg/1ml + 40mg/1ml	Oral suspension	Oral	05010800/05040800	Sulphonamides And Trimethoprim/Drugs For Pneumocystis Pneumonia
30231	7.3455e+16	Phenoxymethylpenicillin 125mg/5ml Oral solution (Generics (UK) Ltd)	Phenoxymethylpenicillin potassium	25mg/1ml	Oral solution	Oral	05010101	Benzylpenicillin And Phenoxymethylpenicillin
30233	770211000001102	Phenoxymethylpenicillin 250mg/5ml oral solution (Mylan)	Phenoxymethylpenicillin potassium	50mg/1ml	Oral solution	Oral	05010101	Benzylpenicillin And Phenoxymethylpenicillin
30234	1.90825e+17	Erythromycin ethylsuccinate 125mg sachets	Erythromycin Ethyl Succinate	125mg	Sachets	Oral	05010500	Macrolides
30498	1.15305e+17	Amopen 250mg Capsule (Yorkshire Pharmaceuticals Ltd)	Amoxicillin trihydrate	250mg	Capsule	Oral	05010103	Broad-spectrum Penicillins
30520	2.22485e+17	Primacine 125mg/5ml Liquid (Pinewood Healthcare)	Erythromycin ethyl succinate	25mg/1ml	Oral suspension	Oral	05010500	Macrolides
30528	833211000001107	Amoxicillin 250mg capsules (Kent Pharmaceuticals Ltd)	Amoxicillin trihydrate	250mg	Capsule	Oral	05010103	Broad-spectrum Penicillins
30530	1.92845e+17	Ceftazidime with Saline 2g infusion	Ceftazidime Pentahydrate	2g	Infusion		05010201	Cephalosporins
30610	435511000001103	Nicef 250mg capsules (Strides Shasun (UK) Ltd)	Cefradine	250mg	Capsule	Oral	05010201	Cephalosporins
30705	5629811000001102	Co-amoxiclav 500mg/125mg tablets (Mylan)	Amoxicillin trihydrate/Potassium clavulanate	500mg + 125mg	Tablet	Oral	05010103	Broad-spectrum Penicillins
30707	823711000001102	Ciprofloxacin 500mg tablets (Mylan)	Ciprofloxacin hydrochloride	500mg	Tablet	Oral	05011200	Quinolones
30739	1.07245e+16	Doxycycline 100mg capsules (Teva UK Ltd)	Doxycycline hyclate	100mg	Capsule	Oral	05010300/05040100/13060201	Tetracyclines/Antimalarials/Oral Antibacterials For Acne
30743	458811000001108	Amoxicillin 250mg capsules (Ranbaxy (UK) Ltd)	Amoxicillin trihydrate	250mg	Capsule	Oral	05010103	Broad-spectrum Penicillins
30745	413911000001103	Amoxicillin 250mg capsules (Mylan)	Amoxicillin trihydrate	250mg	Capsule	Oral	05010103	Broad-spectrum Penicillins
30764	908411000001104	Co-fluampicil 250mg/250mg capsules (IVAX Pharmaceuticals UK Ltd)	Flucloxacillin sodium/Ampicillin trihydrate	250mg + 250mg	Capsule	Oral	05010102	Penicillinase-resistant Penicillins
30769	266111000001108	Cefradine 250mg capsules (IVAX Pharmaceuticals UK Ltd)	Cefradine	250mg	Capsule	Oral	05010201	Cephalosporins
30783	91211000001101	Co-amoxiclav 250mg/125mg tablets (Ranbaxy (UK) Ltd)	Amoxicillin trihydrate/Potassium clavulanate	250mg + 125mg	Tablet	Oral	05010103	Broad-spectrum Penicillins
30786	38111000001106	Co-amoxiclav 250mg/125mg tablets (A A H Pharmaceuticals Ltd)	Amoxicillin trihydrate/Potassium clavulanate	250mg + 125mg	Tablet	Oral	05010103	Broad-spectrum Penicillins
30789	141011000001109	Cefradine 250mg capsules (Mylan)	Cefradine	250mg	Capsule	Oral	05010201	Cephalosporins
30960	4382311000001106	Kemicetine 1g powder for solution for injection vials (Essential Pharma Ltd)	Chloramphenicol sodium succinate	1gram	Powder for solution for injection	Intramuscular/Intravenous	05010700	Other Antibacterials
30980	237511000001108	Erythromycin ethyl succinate 500mg/5ml oral suspension (Kent Pharmaceuticals Ltd)	Erythromycin ethyl succinate	100mg/1ml	Oral suspension	Oral	05010500	Macrolides
31000	2.00385e+17	Kefadim 1g Injection (Eli Lilly and Company Ltd)	Ceftazidime pentahydrate	1gram	Powder for solution for injection	Intramuscular/Intravenous	05010201	Cephalosporins
31014	311000001109	Amoxicillin 125mg/5ml oral suspension sugar free (Mylan)	Amoxicillin trihydrate	25mg/1ml	Oral suspension	Oral	05010103	Broad-spectrum Penicillins
31110	622911000001103	Keflex 500mg tablets (Flynn Pharma Ltd)	Cefalexin	500mg	Tablet	Oral	05010201	Cephalosporins
31154	2.30925e+17	Ampitrin 500mg Capsule (OPD Pharm)	Ampicillin	500mg	Capsule	Oral	05010103	Broad-spectrum Penicillins
31156	2.30915e+17	Ampitrin 250mg Capsule (OPD Pharm)	Ampicillin	250mg	Capsule	Oral	05010103	Broad-spectrum Penicillins
31174	1.35255e+17	Piperacillin 4g/infusion bottle infusion	Piperacillin Sodium	4g/infusion Bottle	Infusion		05010104	Antipseudomonal Penicillins
31281	9385411000001106	Penbritin 500mg capsules (Chemidex Pharma Ltd)	Ampicillin	500mg	Capsule	Oral	05010103	Broad-spectrum Penicillins
31286	6.9205e+16	Amoxymed 125mg/5ml Oral solution (Medipharma Ltd)	Amoxicillin trihydrate	25mg/1ml	Oral suspension	Oral	05010103	Broad-spectrum Penicillins
31392	209811000001108	Phenoxymethylpenicillin 250mg/5ml oral solution (Actavis UK Ltd)	Phenoxymethylpenicillin potassium	50mg/1ml	Oral solution	Oral	05010101	Benzylpenicillin And Phenoxymethylpenicillin
31423	1.14855e+17	Amopen 250mg/5ml Liquid (Yorkshire Pharmaceuticals Ltd)	Amoxicillin trihydrate	50mg/1ml	Oral suspension	Oral	05010103	Broad-spectrum Penicillins
31428	9.0655e+16	Retcin 250mg Tablet (DDSA Pharmaceuticals Ltd)	Erythromycin	250mg	Gastro-resistant tablet	Oral	05010500/13060201	Macrolides/Oral Antibacterials For Acne
31463	3.60919e+16	Co-trimoxazole 160mg/800mg/10ml solution for infusion ampoules	Sulfamethoxazole/Trimethoprim	80mg/1ml + 16mg/1ml	Solution for infusion	Intravenous	00000000	Unknown
31471	3.4385e+16	Vidopen 250mg/5ml Oral solution (Berk Pharmaceuticals Ltd)	Ampicillin	50mg/1ml	Oral suspension	Oral	05010103	Broad-spectrum Penicillins
31473	1.94245e+17	Vidopen 250mg/vial Injection (Berk Pharmaceuticals Ltd)	Ampicillin Sodium	250mg/vial	Injection		05010103	Broad-spectrum Penicillins
31514	1.00609e+16	Erythromycin ethyl succinate 500mg/5ml oral suspension sugar free (Abbott Laboratories Ltd)	Erythromycin ethyl succinate	100mg/1ml	Oral suspension	Oral	05010500	Macrolides
31530	7211000001107	Erythromycin 250mg gastro-resistant tablets (Ranbaxy (UK) Ltd)	Erythromycin	250mg	Gastro-resistant tablet	Oral	05010500/13060201	Macrolides/Oral Antibacterials For Acne
31534	1.40695e+17	Penicillin V 250mg Tablet (Sovereign Medical Ltd)	Phenoxymethylpenicillin potassium	250mg	Tablet	Oral	05010101	Benzylpenicillin And Phenoxymethylpenicillin
31535	930911000001103	Amoxicillin 250mg/5ml oral suspension sugar free (Mylan)	Amoxicillin trihydrate	50mg/1ml	Oral suspension	Oral	05010103	Broad-spectrum Penicillins
31571		AMOXYCILLIN					00000000	Unknown
31661	1.10635e+17	Amoxicillin 250mg Capsule (Co-Pharma Ltd)	Amoxicillin trihydrate	250mg	Capsule	Oral	05010103	Broad-spectrum Penicillins
31689	9739911000001106	Clarosip 187.5mg granules for oral suspension straws (Grunenthal Ltd)	Clarithromycin	187.5mg	Granules	Oral	00000000	Unknown
31690	9740211000001104	Clarosip 250mg granules for oral suspension straws (Grunenthal Ltd)	Clarithromycin	250mg	Granules	Oral	00000000	Unknown
31693	4213311000001109	Vancocin 500mg powder for solution for infusion vials (Flynn Pharma Ltd)	Vancomycin hydrochloride	500mg	Powder for solution for infusion	Gastroenteral/Intravenous/Oral	05010700	Other Antibacterials
31775	1.12685e+16	Flucloxacillin 250mg/5ml oral solution (A A H Pharmaceuticals Ltd)	Flucloxacillin sodium	50mg/1ml	Oral solution	Oral	05010102	Penicillinase-resistant Penicillins
31801	53711000001102	Amoxicillin 500mg capsules (Sandoz Ltd)	Amoxicillin trihydrate	500mg	Capsule	Oral	05010103	Broad-spectrum Penicillins
31825	360811000001108	Cefalexin 250mg tablets (IVAX Pharmaceuticals UK Ltd)	Cefalexin	250mg	Tablet	Oral	05010201	Cephalosporins
31827	887511000001109	Cefalexin 500mg tablets (IVAX Pharmaceuticals UK Ltd)	Cefalexin	500mg	Tablet	Oral	05010201	Cephalosporins
31940	8.5585e+16	Flucloxacillin 250mg/5ml Oral solution (Lagap)	Flucloxacillin sodium	50mg/1ml	Oral solution	Oral	05010102	Penicillinase-resistant Penicillins
32065	9.2475e+16	Flucloxacillin 250mg/5ml Oral solution (Teva UK Ltd)	Flucloxacillin sodium	50mg/1ml	Oral solution	Oral	05010102	Penicillinase-resistant Penicillins
32066	2852911000001107	Doxycycline 100mg capsules (Mylan)	Doxycycline hyclate	100mg	Capsule	Oral	05010300/05040100/13060201	Tetracyclines/Antimalarials/Oral Antibacterials For Acne
32148	3.6655e+16	Amfipen forte 250mg/5ml Oral solution (Yamanouchi Pharma Ltd)	Ampicillin	50mg/1ml	Oral suspension	Oral	05010103	Broad-spectrum Penicillins
32181	640011000001104	Cefalexin 125mg/5ml oral suspension (Actavis UK Ltd)	Cefalexin	25mg/1ml	Oral suspension	Oral	05010201	Cephalosporins
32185	8385001000027101	Distaquaine v-k 125mg Tablet (Dista Products Ltd)	Phenoxymethylpenicillin Potassium	125mg	Tablet	Oral	05010101	Benzylpenicillin And Phenoxymethylpenicillin
32221	2.00395e+17	Kefadim 2g Injection (Eli Lilly and Company Ltd)	Ceftazidime pentahydrate	2gram	Powder for solution for injection	Intramuscular/Intravenous	05010201	Cephalosporins
32347	3.6635e+16	Amfipen 125mg/5ml Oral solution (Yamanouchi Pharma Ltd)	Ampicillin	25mg/1ml	Oral suspension	Oral	05010103	Broad-spectrum Penicillins
32360	6.8135e+16	Vancomycin 1g Powder for solution for infusion (Dumex Ltd)	Vancomycin hydrochloride	1gram	Powder for solution for infusion	Gastroenteral/Oral/Intravenous	05010700	Other Antibacterials
32361	5.8285e+16	Stafoxil 250mg Capsule (Yamanouchi Pharma Ltd)	Flucloxacillin sodium	250mg	Capsule	Oral	05010102	Penicillinase-resistant Penicillins
32388	2.37185e+17	Ciproxin 200mg/100ml Infusion (Bayer Plc)	Ciprofloxacin Lactate	200mg/100ml	Infusion	Intravenous Infusion Peripherally	05011200	Quinolones
32407	4401611000001102	Rifadin 600mg powder and solvent for solution for infusion vials (Sanofi)	Rifampicin	600mg	Powder and solvent for solution for infusion	Intravenous	05010900	Antituberculosis Drugs
32419	2848011000001109	Doxycycline 50mg capsules (Teva UK Ltd)	Doxycycline hyclate	50mg	Capsule	Oral	05010300/05040100/13060201	Tetracyclines/Antimalarials/Oral Antibacterials For Acne
32441	4533411000001102	Claforan 2g powder for solution for injection vials (Sanofi)	Cefotaxime sodium	2gram	Powder for solution for injection	Intravenous/Intramuscular	05010201	Cephalosporins
32505		AMOXYCILLIN					00000000	Unknown
32530	2.11755e+17	Ciproxin iv flexibag 400mg/200ml Infusion (Bayer Plc)	Ciprofloxacin Lactate	400mg/200ml	Infusion	Intravenous Infusion	05011200	Quinolones
32564	1.31795e+17	Vancomycin 250mg/vial injection	Vancomycin Hydrochloride	250mg/vial	Injection		05010700	Other Antibacterials
32622	860211000001109	Amoxicillin 125mg/5ml oral suspension (Mylan)	Amoxicillin trihydrate	25mg/1ml	Oral suspension	Oral	05010103	Broad-spectrum Penicillins
32640	555611000001105	Amoxicillin 250mg/5ml oral suspension (IVAX Pharmaceuticals UK Ltd)	Amoxicillin trihydrate	50mg/1ml	Oral suspension	Oral	05010103	Broad-spectrum Penicillins
32642	34311000001103	Cefalexin 125mg/5ml oral suspension (Kent Pharmaceuticals Ltd)	Cefalexin	25mg/1ml	Oral suspension	Oral	05010201	Cephalosporins
32643	660211000001101	Cefalexin 500mg capsules (A A H Pharmaceuticals Ltd)	Cefalexin	500mg	Capsule	Oral	05010201	Cephalosporins
32665	9.9045e+16	Galfloxin 500mg Capsule (Galen Ltd)	Flucloxacillin sodium	500mg	Capsule	Oral	05010102	Penicillinase-resistant Penicillins
32730	4373011000001106	Fortum 250mg powder for solution for injection vials (GlaxoSmithKline UK Ltd)	Ceftazidime pentahydrate	250mg	Powder for solution for injection	Intramuscular/Intravenous	00000000	Unknown
32760	2.30935e+17	Ampitrin 125mg/5ml Liquid (OPD Pharm)	Ampicillin	25mg/1ml	Oral suspension	Oral	05010103	Broad-spectrum Penicillins
32872	5045001000027100	Amoxicillin 250mg Capsule (Mepra-Pharm)	Amoxicillin trihydrate	250mg	Capsule	Oral	05010103	Broad-spectrum Penicillins
32898	177211000001105	Erythromycin ethyl succinate 250mg/5ml oral suspension sugar free (A A H Pharmaceuticals Ltd)	Erythromycin ethyl succinate	50mg/1ml	Oral suspension	Oral	05010500	Macrolides
32901	4835611000001101	Flucloxacillin 250mg/5ml oral solution (Kent Pharmaceuticals Ltd)	Flucloxacillin sodium	50mg/1ml	Oral solution	Oral	05010102	Penicillinase-resistant Penicillins
32902	79111000001102	Erythromycin ethyl succinate 250mg/5ml oral suspension (Kent Pharmaceuticals Ltd)	Erythromycin ethyl succinate	50mg/1ml	Oral suspension	Oral	05010500	Macrolides
32910	6036511000001103	Co-amoxiclav 500mg/125mg tablets (Sandoz Ltd)	Amoxicillin trihydrate/Potassium clavulanate	500mg + 125mg	Tablet	Oral	05010103	Broad-spectrum Penicillins
33109	1.13015e+17	Amrit 125mg/5ml Liquid (BHR Pharmaceuticals Ltd)	Amoxicillin trihydrate	25mg/1ml	Oral suspension	Oral	05010103	Broad-spectrum Penicillins
33110	1.11275e+17	Amrit 250mg/5ml Liquid (BHR Pharmaceuticals Ltd)	Amoxicillin trihydrate	50mg/1ml	Oral suspension	Oral	05010103	Broad-spectrum Penicillins
33112	1.13005e+17	Amrit 500mg Capsule (BHR Pharmaceuticals Ltd)	Amoxicillin trihydrate	500mg	Capsule	Oral	05010103	Broad-spectrum Penicillins
33165	819911000001107	Amoxicillin 250mg/5ml oral suspension (A A H Pharmaceuticals Ltd)	Amoxicillin trihydrate	50mg/1ml	Oral suspension	Oral	05010103	Broad-spectrum Penicillins
33215	2.37165e+17	Ciprofloxacin 200mg/100ml in sodium chloride 0.9% infusion	Ciprofloxacin Lactate	200mg/100ml	Infusion	Intravenous Infusion Peripherally	05011200	Quinolones
33222	8.9325e+16	Amoxicillin 250mg Capsule (Lagap)	Amoxicillin trihydrate	250mg	Capsule	Oral	05010103	Broad-spectrum Penicillins
33237	1.32985e+17	Stabilin V-K 62.5mg/5ml Oral solution (Knoll Ltd)	Phenoxymethylpenicillin Potassium	62.5mg/5ml	Oral Solution	Oral	05010101	Benzylpenicillin And Phenoxymethylpenicillin
33248	4.6235e+16	Erythromycin 125mg/5ml Liquid (IVAX Pharmaceuticals UK Ltd)	Erythromycin ethyl succinate	25mg/1ml	Oral suspension	Oral	05010500	Macrolides
33304	4227311000001109	Kerymax 250mg gastro-resistant capsules (Kent Pharmaceuticals Ltd)	Erythromycin	250mg	Gastro-resistant capsule	Oral	05010500/13060201	Macrolides/Oral Antibacterials For Acne
33329	6211000001105	Cefalexin 125mg/5ml oral suspension (Teva UK Ltd)	Cefalexin	25mg/1ml	Oral suspension	Oral	05010201	Cephalosporins
33334	719911000001109	Cefalexin 250mg tablets (A A H Pharmaceuticals Ltd)	Cefalexin	250mg	Tablet	Oral	05010201	Cephalosporins
33343	739011000001101	Amoxicillin 250mg capsules (Actavis UK Ltd)	Amoxicillin trihydrate	250mg	Capsule	Oral	05010103	Broad-spectrum Penicillins
33383	3241411000001109	Amoxicillin 3g oral powder sachets sugar free (A A H Pharmaceuticals Ltd)	Amoxicillin trihydrate	3gram	Powder	Oral	05010103	Broad-spectrum Penicillins
33570	5295001000027102	Amoxicillin 250mg/5ml Mixture (Crosspharma Ltd)	Amoxicillin trihydrate	50mg/1ml	Oral suspension	Oral	05010103	Broad-spectrum Penicillins
33605	769211000001104	Nicef 500mg capsules (Strides Shasun (UK) Ltd)	Cefradine	500mg	Capsule	Oral	05010201	Cephalosporins
33671	2853211000001109	Doxycycline 100mg capsules (Kent Pharmaceuticals Ltd)	Doxycycline hyclate	100mg	Capsule	Oral	05010300/05040100/13060201	Tetracyclines/Antimalarials/Oral Antibacterials For Acne
33685	919211000001106	Erythromycin 250mg gastro-resistant tablets (Teva UK Ltd)	Erythromycin	250mg	Gastro-resistant tablet	Oral	05010500/13060201	Macrolides/Oral Antibacterials For Acne
33686	482311000001107	Erythromycin 250mg gastro-resistant capsules (A A H Pharmaceuticals Ltd)	Erythromycin	250mg	Gastro-resistant capsule	Oral	05010500/13060201	Macrolides/Oral Antibacterials For Acne
33689	568411000001107	Amoxicillin 250mg/5ml oral suspension (Mylan)	Amoxicillin trihydrate	50mg/1ml	Oral suspension	Oral	05010103	Broad-spectrum Penicillins
33690	634511000001102	Amoxicillin 125mg/5ml oral suspension (A A H Pharmaceuticals Ltd)	Amoxicillin trihydrate	25mg/1ml	Oral suspension	Oral	05010103	Broad-spectrum Penicillins
33692	930411000001106	Amoxicillin 500mg capsules (A A H Pharmaceuticals Ltd)	Amoxicillin trihydrate	500mg	Capsule	Oral	05010103	Broad-spectrum Penicillins
33693	12511000001105	Co-amoxiclav 250mg/125mg tablets (Kent Pharmaceuticals Ltd)	Amoxicillin trihydrate/Potassium clavulanate	250mg + 125mg	Tablet	Oral	05010103	Broad-spectrum Penicillins
33694	784711000001108	Erythromycin ethyl succinate 250mg/5ml oral suspension sugar free (Mylan)	Erythromycin ethyl succinate	50mg/1ml	Oral suspension	Oral	05010500	Macrolides
33695	549711000001102	Erythromycin ethyl succinate 125mg/5ml oral suspension sugar free (Mylan)	Erythromycin ethyl succinate	25mg/1ml	Oral suspension	Oral	05010500	Macrolides
33696	756511000001100	Amoxicillin 125mg/5ml oral suspension sugar free (A A H Pharmaceuticals Ltd)	Amoxicillin trihydrate	25mg/1ml	Oral suspension	Oral	05010103	Broad-spectrum Penicillins
33697	481911000001102	Erythromycin ethyl succinate 125mg/5ml oral suspension sugar free (A A H Pharmaceuticals Ltd)	Erythromycin ethyl succinate	25mg/1ml	Oral suspension	Oral	05010500	Macrolides
33699	203311000001102	Amoxicillin 250mg/5ml oral suspension sugar free (IVAX Pharmaceuticals UK Ltd)	Amoxicillin trihydrate	50mg/1ml	Oral suspension	Oral	05010103	Broad-spectrum Penicillins
33701	290311000001105	Co-amoxiclav 500mg/125mg tablets (A A H Pharmaceuticals Ltd)	Amoxicillin trihydrate/Potassium clavulanate	500mg + 125mg	Tablet	Oral	05010103	Broad-spectrum Penicillins
33703	89511000001103	Erythromycin 250mg gastro-resistant tablets (Abbott Laboratories Ltd)	Erythromycin	250mg	Gastro-resistant tablet	Oral	05010500/13060201	Macrolides/Oral Antibacterials For Acne
33705	173511000001103	Erythromycin ethyl succinate 125mg/5ml oral suspension sugar free (Teva UK Ltd)	Erythromycin ethyl succinate	25mg/1ml	Oral suspension	Oral	05010500	Macrolides
33706	13811000001100	Amoxicillin 500mg capsules (Kent Pharmaceuticals Ltd)	Amoxicillin trihydrate	500mg	Capsule	Oral	05010103	Broad-spectrum Penicillins
33802	9655001000027102	Cefalexin 250mg Capsule (Berk Pharmaceuticals Ltd)	Cefalexin	250mg	Capsule	Oral	05010201	Cephalosporins
33840	719311000001108	Amoxicillin 500mg powder for solution for injection vials (Wockhardt UK Ltd)	Amoxicillin sodium	500mg	Powder for solution for injection	Intramuscular/Intravenous	05010103	Broad-spectrum Penicillins
33888	1.10343e+16	Azithromycin 250mg tablets	Azithromycin	250mg	Tablet	Oral	05010500	Macrolides
33989	317211000001107	Ciprofloxacin 250mg tablets (Mylan)	Ciprofloxacin hydrochloride	250mg	Tablet	Oral	05011200	Quinolones
33993	333211000001105	Flucloxacillin 250mg capsules (Teva UK Ltd)	Flucloxacillin sodium	250mg	Capsule	Oral	05010102	Penicillinase-resistant Penicillins
34001	668411000001104	Amoxicillin 500mg capsules (Teva UK Ltd)	Amoxicillin trihydrate	500mg	Capsule	Oral	05010103	Broad-spectrum Penicillins
34007	833311000001104	Flucloxacillin 500mg capsules (Teva UK Ltd)	Flucloxacillin sodium	500mg	Capsule	Oral	05010102	Penicillinase-resistant Penicillins
34040	3345611000001101	Oxytetracycline 250mg tablets (Actavis UK Ltd)	Oxytetracycline dihydrate	250mg	Tablet	Oral	05010300/13060201	Tetracyclines/Oral Antibacterials For Acne
34042	325811000001107	Amoxicillin 250mg capsules (IVAX Pharmaceuticals UK Ltd)	Amoxicillin trihydrate	250mg	Capsule	Oral	05010103	Broad-spectrum Penicillins
34044	3345011000001108	Oxytetracycline 250mg tablets (A A H Pharmaceuticals Ltd)	Oxytetracycline dihydrate	250mg	Tablet	Oral	05010300/13060201	Tetracyclines/Oral Antibacterials For Acne
34052	568111000001102	Flucloxacillin 500mg capsules (IVAX Pharmaceuticals UK Ltd)	Flucloxacillin sodium	500mg	Capsule	Oral	05010102	Penicillinase-resistant Penicillins
34057	699911000001102	Flucloxacillin 250mg capsules (Actavis UK Ltd)	Flucloxacillin sodium	250mg	Capsule	Oral	05010102	Penicillinase-resistant Penicillins
34089	2.14045e+17	Phenoxymethylpenicillin 250mg capsule	Phenoxymethylpenicillin Potassium	250mg	Capsules	Oral	05010101	Benzylpenicillin And Phenoxymethylpenicillin
34098	35211000001107	Phenoxymethylpenicillin 250mg tablets (Actavis UK Ltd)	Phenoxymethylpenicillin potassium	250mg	Tablet	Oral	05010101	Benzylpenicillin And Phenoxymethylpenicillin
34105	2.14035e+17	Phenoxymethylpenicillin 125mg tablet	Phenoxymethylpenicillin Potassium	125mg	Tablets	Oral	05010101	Benzylpenicillin And Phenoxymethylpenicillin
34112	94811000001103	Phenoxymethylpenicillin 250mg/5ml oral solution (A A H Pharmaceuticals Ltd)	Phenoxymethylpenicillin potassium	50mg/1ml	Oral solution	Oral	05010101	Benzylpenicillin And Phenoxymethylpenicillin
34113	1.7455e+16	Penicillin VK 250mg Tablet (Berk Pharmaceuticals Ltd)	Phenoxymethylpenicillin potassium	250mg	Tablet	Oral	05010101	Benzylpenicillin And Phenoxymethylpenicillin
34130	5.2445e+16	Rifampicin 300mg Capsule (Approved Prescription Services Ltd)	Rifampicin	300mg	Capsule	Oral	05010900/05011000	Antituberculosis Drugs/Antileprotic Drugs
34133	4514011000001101	Cefalexin 250mg/5ml oral suspension sugar free (Teva UK Ltd)	Cefalexin	50mg/1ml	Oral suspension	Oral	05010201	Cephalosporins
34141	3346311000001101	Oxytetracycline 250mg tablets (Teva UK Ltd)	Oxytetracycline dihydrate	250mg	Tablet	Oral	05010300/13060201	Tetracyclines/Oral Antibacterials For Acne
34156	9.9695e+16	Penicillin VK 250mg/5ml Oral solution (Lagap)	Phenoxymethylpenicillin potassium	50mg/1ml	Oral solution	Oral	05010101	Benzylpenicillin And Phenoxymethylpenicillin
34175	2847611000001101	Doxycycline 50mg capsules (A A H Pharmaceuticals Ltd)	Doxycycline hyclate	50mg	Capsule	Oral	05010300/05040100/13060201	Tetracyclines/Antimalarials/Oral Antibacterials For Acne
34183	2.14055e+17	Phenoxymethylpenicillin 62.5mg/5ml oral solution	Phenoxymethylpenicillin Potassium	62.5mg/5ml	Syrup	Oral	05010101	Benzylpenicillin And Phenoxymethylpenicillin
34189	1.8635e+16	Erythromycin 250mg Tablet (C P Pharmaceuticals Ltd)	Erythromycin	250mg	Gastro-resistant tablet	Oral	05010500/13060201	Macrolides/Oral Antibacterials For Acne
34193	6.8085e+16	Vancomycin 250mg Capsule (Dumex Ltd)	Vancomycin hydrochloride	250mg	Capsule	Oral	05010700	Other Antibacterials
34194	6.8075e+16	Vancomycin 125mg Capsule (Dumex Ltd)	Vancomycin hydrochloride	125mg	Capsule	Oral	05010700	Other Antibacterials
34211	683011000001103	Phenoxymethylpenicillin 125mg/5ml oral solution (Actavis UK Ltd)	Phenoxymethylpenicillin potassium	25mg/1ml	Oral solution	Oral	05010101	Benzylpenicillin And Phenoxymethylpenicillin
34226	590311000001104	Flucloxacillin 500mg capsules (Kent Pharmaceuticals Ltd)	Flucloxacillin sodium	500mg	Capsule	Oral	05010102	Penicillinase-resistant Penicillins
34228	875911000001100	Ampicillin 250mg capsules (A A H Pharmaceuticals Ltd)	Ampicillin	250mg	Capsule	Oral	05010103	Broad-spectrum Penicillins
34231	1.2595e+16	Erythromycin 125mg/5ml Liquid (Berk Pharmaceuticals Ltd)	Erythromycin ethyl succinate	25mg/1ml	Oral suspension	Oral	05010500	Macrolides
34232	548011000001109	Amoxicillin 250mg/5ml oral suspension sugar free (A A H Pharmaceuticals Ltd)	Amoxicillin trihydrate	50mg/1ml	Oral suspension	Oral	05010103	Broad-spectrum Penicillins
34234	931011000001106	Co-amoxiclav 250mg/62mg/5ml oral suspension sugar free (Teva UK Ltd)	Amoxicillin trihydrate/Potassium clavulanate	50mg/1ml + 12.5mg/1ml	Oral suspension	Oral	05010103	Broad-spectrum Penicillins
34238	144611000001100	Amoxicillin 1g powder for solution for injection vials (Wockhardt UK Ltd)	Amoxicillin sodium	1gram	Powder for solution for injection	Intravenous/Intramuscular	05010103	Broad-spectrum Penicillins
34244	9.9685e+16	Penicillin VK 125mg/5ml Oral solution (Lagap)	Phenoxymethylpenicillin potassium	25mg/1ml	Oral solution	Oral	05010101	Benzylpenicillin And Phenoxymethylpenicillin
34253	716611000001106	Cefalexin 250mg capsules (A A H Pharmaceuticals Ltd)	Cefalexin	250mg	Capsule	Oral	05010201	Cephalosporins
34254	392411000001109	Phenoxymethylpenicillin 125mg/5ml oral solution (A A H Pharmaceuticals Ltd)	Phenoxymethylpenicillin potassium	25mg/1ml	Oral solution	Oral	05010101	Benzylpenicillin And Phenoxymethylpenicillin
34255	765311000001105	Phenoxymethylpenicillin 250mg tablets (A A H Pharmaceuticals Ltd)	Phenoxymethylpenicillin potassium	250mg	Tablet	Oral	05010101	Benzylpenicillin And Phenoxymethylpenicillin
34259	746511000001103	Flucloxacillin 125mg/5ml oral solution (Sandoz Ltd)	Flucloxacillin sodium	25mg/1ml	Oral solution	Oral	05010102	Penicillinase-resistant Penicillins
34267	15311000001105	Phenoxymethylpenicillin 125mg/5ml oral solution (Teva UK Ltd)	Phenoxymethylpenicillin potassium	25mg/1ml	Oral solution	Oral	05010101	Benzylpenicillin And Phenoxymethylpenicillin
34297	441311000001108	Co-amoxiclav 250mg/125mg tablets (Mylan)	Amoxicillin trihydrate/Potassium clavulanate	250mg + 125mg	Tablet	Oral	05010103	Broad-spectrum Penicillins
34300	2851411000001109	Doxycycline 100mg capsules (Actavis UK Ltd)	Doxycycline hyclate	100mg	Capsule	Oral	05010300/05040100/13060201	Tetracyclines/Antimalarials/Oral Antibacterials For Acne
34308	624611000001101	Ciprofloxacin 250mg tablets (Actavis UK Ltd)	Ciprofloxacin hydrochloride	250mg	Tablet	Oral	05011200	Quinolones
34313	289411000001107	Flucloxacillin 500mg capsules (A A H Pharmaceuticals Ltd)	Flucloxacillin sodium	500mg	Capsule	Oral	05010102	Penicillinase-resistant Penicillins
34322	1.20165e+17	Ciprofloxacin 500mg Tablet (Niche Generics Ltd)	Ciprofloxacin hydrochloride	500mg	Tablet	Oral	05011200	Quinolones
34330	850811000001102	Flucloxacillin 250mg capsules (Mylan)	Flucloxacillin sodium	250mg	Capsule	Oral	05010102	Penicillinase-resistant Penicillins
34334	126311000001101	Erythromycin 250mg gastro-resistant tablets (Mylan)	Erythromycin	250mg	Gastro-resistant tablet	Oral	05010500/13060201	Macrolides/Oral Antibacterials For Acne
34336	3347511000001109	Oxytetracycline 250mg tablets (IVAX Pharmaceuticals UK Ltd)	Oxytetracycline dihydrate	250mg	Tablet	Oral	05010300/13060201	Tetracyclines/Oral Antibacterials For Acne
34346	799511000001103	Phenoxymethylpenicillin 250mg tablets (Teva UK Ltd)	Phenoxymethylpenicillin potassium	250mg	Tablet	Oral	05010101	Benzylpenicillin And Phenoxymethylpenicillin
34358	773911000001103	Co-fluampicil 250mg/250mg capsules (Mylan)	Flucloxacillin sodium/Ampicillin trihydrate	250mg + 250mg	Capsule	Oral	05010103	Broad-spectrum Penicillins
34363	8.6185e+16	Penicillin V 125mg/5ml Oral solution (Generics (UK) Ltd)	Phenoxymethylpenicillin potassium	25mg/1ml	Oral solution	Oral	05010101	Benzylpenicillin And Phenoxymethylpenicillin
34364	135511000001102	Flucloxacillin 250mg capsules (Sandoz Ltd)	Flucloxacillin sodium	250mg	Capsule	Oral	05010102	Penicillinase-resistant Penicillins
34375	627011000001100	Flucloxacillin 250mg capsules (Kent Pharmaceuticals Ltd)	Flucloxacillin sodium	250mg	Capsule	Oral	05010102	Penicillinase-resistant Penicillins
34380	34411000001105	Co-fluampicil 250mg/250mg capsules (Actavis UK Ltd)	Flucloxacillin sodium/Ampicillin trihydrate	250mg + 250mg	Capsule	Oral	05010102	Penicillinase-resistant Penicillins
34384	416211000001100	Amoxicillin 125mg/5ml oral suspension sugar free (Kent Pharmaceuticals Ltd)	Amoxicillin trihydrate	25mg/1ml	Oral suspension	Oral	05010103	Broad-spectrum Penicillins
34388	8.7005e+16	Penicillin VK 250mg Tablet (Generics (UK) Ltd)	Phenoxymethylpenicillin potassium	250mg	Tablet	Oral	05010101	Benzylpenicillin And Phenoxymethylpenicillin
34394	8914911000001107	Clarithromycin 250mg tablets (Mylan)	Clarithromycin	250mg	Tablet	Oral	05010500	Macrolides
34423	9.2035e+16	Doxycycline 100mg Capsule (PLIVA Pharma Ltd)	Doxycycline hyclate	100mg	Capsule	Oral	05010300/05040100	Tetracyclines/Antimalarials
34424	289911000001104	Phenoxymethylpenicillin 250mg/5ml oral solution (Teva UK Ltd)	Phenoxymethylpenicillin potassium	50mg/1ml	Oral solution	Oral	05010101	Benzylpenicillin And Phenoxymethylpenicillin
34435	9.2055e+16	Amoxicillin 250mg Capsule (DDSA Pharmaceuticals Ltd)	Amoxicillin trihydrate	250mg	Capsule	Oral	05010103	Broad-spectrum Penicillins
34448	1.04422e+16	Ciprofloxacin 250mg tablets (Niche Generics Ltd)	Ciprofloxacin hydrochloride	250mg	Tablet	Oral	05011200	Quinolones
34464	3111000001109	Flucloxacillin 500mg capsules (Actavis UK Ltd)	Flucloxacillin sodium	500mg	Capsule	Oral	05010102	Penicillinase-resistant Penicillins
34478	370811000001102	Ciprofloxacin 250mg tablets (Teva UK Ltd)	Ciprofloxacin hydrochloride	250mg	Tablet	Oral	05011200	Quinolones
34479	1.71987e+16	Erythromycin 250mg gastro-resistant tablets (Sovereign Medical Ltd)	Erythromycin	250mg	Gastro-resistant tablet	Oral	05010500/13060201	Macrolides/Oral Antibacterials For Acne
34493	628011000001104	Co-amoxiclav 500mg/125mg tablets (Ranbaxy (UK) Ltd)	Amoxicillin trihydrate/Potassium clavulanate	500mg + 125mg	Tablet	Oral	05010103	Broad-spectrum Penicillins
34494	1.52612e+16	Ciprofloxacin 500mg tablets (Wockhardt UK Ltd)	Ciprofloxacin hydrochloride	500mg	Tablet	Oral	05011200	Quinolones
34496	8.6175e+16	Penicillin V 250mg Tablet (Generics (UK) Ltd)	Phenoxymethylpenicillin potassium	250mg	Tablet	Oral	05010101	Benzylpenicillin And Phenoxymethylpenicillin
34512	9563611000001104	Erythromycin 250mg gastro-resistant capsules (Teva UK Ltd)	Erythromycin	250mg	Gastro-resistant capsule	Oral	05010500/13060201	Macrolides/Oral Antibacterials For Acne
34533	8818911000001106	Clarithromycin 250mg tablets (Teva UK Ltd)	Clarithromycin	250mg	Tablet	Oral	05010500	Macrolides
34543	441611000001103	Cefradine 250mg capsules (A A H Pharmaceuticals Ltd)	Cefradine	250mg	Capsule	Oral	05010201	Cephalosporins
34559	485011000001104	Ciprofloxacin 250mg tablets (Sandoz Ltd)	Ciprofloxacin hydrochloride	250mg	Tablet	Oral	05011200	Quinolones
34594	1.19205e+17	Doxycycline 100mg Capsule (Neo Laboratories Ltd)	Doxycycline hyclate	100mg	Capsule	Oral	05010300/05040100	Tetracyclines/Antimalarials
34605	920811000001106	Ciprofloxacin 500mg tablets (Actavis UK Ltd)	Ciprofloxacin hydrochloride	500mg	Tablet	Oral	05011200	Quinolones
34608	8915511000001104	Clarithromycin 500mg tablets (Mylan)	Clarithromycin	500mg	Tablet	Oral	05010500	Macrolides
34617	770011000001107	Flucloxacillin 500mg capsules (Sandoz Ltd)	Flucloxacillin sodium	500mg	Capsule	Oral	05010102	Penicillinase-resistant Penicillins
34629	688511000001102	Cefradine 500mg capsules (Mylan)	Cefradine	500mg	Capsule	Oral	05010201	Cephalosporins
34638	222511000001108	Amoxicillin 125mg/5ml oral suspension sugar free (Teva UK Ltd)	Amoxicillin trihydrate	25mg/1ml	Oral suspension	Oral	05010103	Broad-spectrum Penicillins
34645	8.6195e+16	Penicillin V 250mg/5ml Oral solution (Generics (UK) Ltd)	Phenoxymethylpenicillin potassium	50mg/1ml	Oral solution	Oral	05010101	Benzylpenicillin And Phenoxymethylpenicillin
34646	189311000001103	Phenoxymethylpenicillin 250mg/5ml oral solution (IVAX Pharmaceuticals UK Ltd)	Phenoxymethylpenicillin potassium	50mg/1ml	Oral solution	Oral	05010101	Benzylpenicillin And Phenoxymethylpenicillin
34647	1.26285e+17	Ciprofloxacin 250mg Tablet (Neo Laboratories Ltd)	Ciprofloxacin hydrochloride	250mg	Tablet	Oral	05011200	Quinolones
34650	8927511000001103	Clarithromycin 250mg tablets (A A H Pharmaceuticals Ltd)	Clarithromycin	250mg	Tablet	Oral	05010500	Macrolides
34653	406611000001100	Rifampicin 300mg capsules (A A H Pharmaceuticals Ltd)	Rifampicin	300mg	Capsule	Oral	05010900	Antituberculosis Drugs
34654	392711000001103	Cefradine 500mg capsules (Teva UK Ltd)	Cefradine	500mg	Capsule	Oral	05010201	Cephalosporins
34655	826011000001107	Ciprofloxacin 250mg tablets (Wockhardt UK Ltd)	Ciprofloxacin hydrochloride	250mg	Tablet	Oral	05011200	Quinolones
34659	887811000001107	Phenoxymethylpenicillin 250mg/5ml oral solution (Kent Pharmaceuticals Ltd)	Phenoxymethylpenicillin potassium	50mg/1ml	Oral solution	Oral	05010101	Benzylpenicillin And Phenoxymethylpenicillin
34675	604211000001105	Phenoxymethylpenicillin 125mg/5ml oral solution (IVAX Pharmaceuticals UK Ltd)	Phenoxymethylpenicillin potassium	25mg/1ml	Oral solution	Oral	05010101	Benzylpenicillin And Phenoxymethylpenicillin
34679	623711000001108	Amoxicillin 125mg/5ml oral suspension sugar free (Actavis UK Ltd)	Amoxicillin trihydrate	25mg/1ml	Oral suspension	Oral	05010103	Broad-spectrum Penicillins
34680	193411000001109	Co-amoxiclav 125mg/31mg/5ml oral suspension sugar free (Ranbaxy (UK) Ltd)	Amoxicillin trihydrate/Potassium clavulanate	25mg/1ml + 6.25mg/1ml	Oral suspension	Oral	05010103	Broad-spectrum Penicillins
34683	337811000001100	Flucloxacillin 125mg/5ml oral solution (Mylan)	Flucloxacillin sodium	25mg/1ml	Oral solution	Oral	05010102	Penicillinase-resistant Penicillins
34694	1.14011e+16	Ciprofloxacin 250mg tablets (PLIVA Pharma Ltd)	Ciprofloxacin hydrochloride	250mg	Tablet	Oral	05011200	Quinolones
34701	719411000001101	Flucloxacillin 125mg/5ml oral solution (IVAX Pharmaceuticals UK Ltd)	Flucloxacillin sodium	25mg/1ml	Oral solution	Oral	05010102	Penicillinase-resistant Penicillins
34714	1.13335e+17	Amoxicillin 250mg Capsule (Neo Laboratories Ltd)	Amoxicillin trihydrate	250mg	Capsule	Oral	05010103	Broad-spectrum Penicillins
34721	194111000001102	Flucloxacillin 250mg capsules (IVAX Pharmaceuticals UK Ltd)	Flucloxacillin sodium	250mg	Capsule	Oral	05010102	Penicillinase-resistant Penicillins
34727	688711000001107	Co-trimoxazole 80mg/400mg tablets (Actavis UK Ltd)	Trimethoprim/Sulfamethoxazole	80mg + 400mg	Tablet	Oral	05010800	Sulphonamides And Trimethoprim
34734	771411000001107	Co-amoxiclav 250mg/125mg tablets (Teva UK Ltd)	Amoxicillin trihydrate/Potassium clavulanate	250mg + 125mg	Tablet	Oral	05010103	Broad-spectrum Penicillins
34756	7.6985e+16	Penicillin VK 125mg/5ml Oral solution (Generics (UK) Ltd)	Phenoxymethylpenicillin potassium	25mg/1ml	Oral solution	Oral	05010101	Benzylpenicillin And Phenoxymethylpenicillin
34760	256911000001103	Amoxicillin 250mg/5ml oral suspension (Actavis UK Ltd)	Amoxicillin trihydrate	50mg/1ml	Oral suspension	Oral	05010103	Broad-spectrum Penicillins
34765	7432211000001109	Doxycycline 50mg capsules (Mylan)	Doxycycline hyclate	50mg	Capsule	Oral	05010300/05040100	Tetracyclines/Antimalarials
34766	138411000001106	Flucloxacillin 125mg/5ml oral solution (Kent Pharmaceuticals Ltd)	Flucloxacillin sodium	25mg/1ml	Oral solution	Oral	05010102	Penicillinase-resistant Penicillins
34775	520311000001108	Amoxicillin 250mg/5ml oral suspension sugar free (Teva UK Ltd)	Amoxicillin trihydrate	50mg/1ml	Oral suspension	Oral	05010103	Broad-spectrum Penicillins
34776	401911000001101	Flucloxacillin 500mg capsules (Mylan)	Flucloxacillin sodium	500mg	Capsule	Oral	05010102	Penicillinase-resistant Penicillins
34779	231611000001103	Erythromycin ethyl succinate 125mg/5ml oral suspension (Sandoz Ltd)	Erythromycin ethyl succinate	25mg/1ml	Oral suspension	Oral	05010500	Macrolides
34795	2411000001108	Erythromycin ethyl succinate 125mg/5ml oral suspension sugar free (IVAX Pharmaceuticals UK Ltd)	Erythromycin ethyl succinate	25mg/1ml	Oral suspension	Oral	05010500	Macrolides
34805	4127711000001105	Vancomycin 125mg capsules (Actavis UK Ltd)	Vancomycin hydrochloride	125mg	Capsule	Oral	05010700	Other Antibacterials
34811	9042311000001100	Clarithromycin 250mg/5ml oral suspension (Ranbaxy (UK) Ltd)	Clarithromycin	50mg/1ml	Oral suspension	Oral	05010500	Macrolides
34837	1.11015e+17	Erythromycin 250mg Gastro-resistant tablet (Co-Pharma Ltd)	Erythromycin	250mg	Gastro-resistant tablet	Oral	05010500/13060201	Macrolides/Oral Antibacterials For Acne
34844	88011000001101	Cefradine 500mg capsules (IVAX Pharmaceuticals UK Ltd)	Cefradine	500mg	Capsule	Oral	05010201	Cephalosporins
34848	1.3135e+16	Flucloxacillin 500mg Capsule (C P Pharmaceuticals Ltd)	Flucloxacillin sodium	500mg	Capsule	Oral	05010102	Penicillinase-resistant Penicillins
34852	181511000001108	Amoxicillin 500mg capsules (Ranbaxy (UK) Ltd)	Amoxicillin trihydrate	500mg	Capsule	Oral	05010103	Broad-spectrum Penicillins
34853	592611000001105	Erythromycin ethyl succinate 250mg/5ml oral suspension sugar free (Teva UK Ltd)	Erythromycin ethyl succinate	50mg/1ml	Oral suspension	Oral	05010500	Macrolides
34855	693411000001108	Amoxicillin 250mg/5ml oral suspension sugar free (Kent Pharmaceuticals Ltd)	Amoxicillin trihydrate	50mg/1ml	Oral suspension	Oral	05010103	Broad-spectrum Penicillins
34857	159311000001109	Amoxicillin 125mg/5ml oral suspension (Actavis UK Ltd)	Amoxicillin trihydrate	25mg/1ml	Oral suspension	Oral	05010103	Broad-spectrum Penicillins
34869	1.8645e+16	Erythromycin 500mg Tablet (C P Pharmaceuticals Ltd)	Erythromycin	500mg	Tablet	Oral	05010500/13060201	Macrolides/Oral Antibacterials For Acne
34870	1.3125e+16	Flucloxacillin 250mg Capsule (C P Pharmaceuticals Ltd)	Flucloxacillin sodium	250mg	Capsule	Oral	05010102	Penicillinase-resistant Penicillins
34873	1.2615e+16	Erythromycin 250mg Tablet (Berk Pharmaceuticals Ltd)	Erythromycin	250mg	Gastro-resistant tablet	Oral	05010500/13060201	Macrolides/Oral Antibacterials For Acne
34885	9.2065e+16	Amoxicillin 500mg Capsule (DDSA Pharmaceuticals Ltd)	Amoxicillin trihydrate	500mg	Capsule	Oral	05010103	Broad-spectrum Penicillins
34888	1.6935e+16	Oxytetracycline 250mg Tablet (C P Pharmaceuticals Ltd)	Oxytetracycline dihydrate	250mg	Tablet	Oral	05010300/13060201	Tetracyclines/Oral Antibacterials For Acne
34895	1.7425e+16	Penicillin V 250mg/5ml Oral solution (Celltech Pharma Europe Ltd)	Phenoxymethylpenicillin potassium	50mg/1ml	Oral solution	Oral	05010101	Benzylpenicillin And Phenoxymethylpenicillin
34909	1.51435e+17	Penicillin VK 250mg Tablet (Sovereign Medical Ltd)	Phenoxymethylpenicillin potassium	250mg	Tablet	Oral	05010101	Benzylpenicillin And Phenoxymethylpenicillin
34912	1.13345e+17	Amoxicillin 500mg Capsule (Neo Laboratories Ltd)	Amoxicillin trihydrate	500mg	Capsule	Oral	05010103	Broad-spectrum Penicillins
34944	1.11075e+17	Flucloxacillin 250mg Capsule (Co-Pharma Ltd)	Flucloxacillin sodium	250mg	Capsule	Oral	05010102	Penicillinase-resistant Penicillins
34956	610511000001102	Phenoxymethylpenicillin 125mg/5ml oral solution (Kent Pharmaceuticals Ltd)	Phenoxymethylpenicillin potassium	25mg/1ml	Oral solution	Oral	05010101	Benzylpenicillin And Phenoxymethylpenicillin
34965	810111000001104	Cefradine 500mg capsules (A A H Pharmaceuticals Ltd)	Cefradine	500mg	Capsule	Oral	05010201	Cephalosporins
34972	6032711000001109	Co-amoxiclav 125mg/31mg/5ml oral suspension sugar free (Sandoz Ltd)	Amoxicillin trihydrate/Potassium clavulanate	25mg/1ml + 6.25mg/1ml	Oral suspension	Oral	05010103	Broad-spectrum Penicillins
34973	1.20195e+17	Ciprofloxacin 750mg Tablet (Niche Generics Ltd)	Ciprofloxacin hydrochloride	750mg	Tablet	Oral	05011200	Quinolones
34974	8819111000001101	Clarithromycin 500mg tablets (Teva UK Ltd)	Clarithromycin	500mg	Tablet	Oral	05010500	Macrolides
35191	1.05306e+16	Co-amoxiclav 500mg/100mg powder for solution for injection vials (Teva UK Ltd)	Amoxicillin sodium/Potassium clavulanate	500mg + 100mg	Powder for solution for injection	Intravenous	05010103	Broad-spectrum Penicillins
35570	4825001000027109	Amoxicillin 500mg Capsule (Crosspharma Ltd)	Amoxicillin trihydrate	500mg	Capsule	Oral	05010103	Broad-spectrum Penicillins
36054	9787111000001106	Amoxicillin 125mg/5ml oral suspension sugar free (Almus Pharmaceuticals Ltd)	Amoxicillin trihydrate	25mg/1ml	Oral suspension	Oral	05010103	Broad-spectrum Penicillins
36330	924811000001101	Cefalexin 250mg tablets (Actavis UK Ltd)	Cefalexin	250mg	Tablet	Oral	05010201	Cephalosporins
36357	816311000001104	Rimactane 300mg capsules (Sandoz Ltd)	Rifampicin	300mg	Capsule	Oral	05010900	Antituberculosis Drugs
36514	2.16235e+17	Arpimycin 250mg/5ml Oral suspension (Rosemont Pharmaceuticals Ltd)	Erythromycin ethyl succinate	50mg/1ml	Oral suspension	Oral	05010500	Macrolides
36524	7.5475e+16	Apsin vk 125mg/5ml Oral solution (Approved Prescription Services Ltd)	Phenoxymethylpenicillin potassium	25mg/1ml	Oral solution	Oral	05010101	Benzylpenicillin And Phenoxymethylpenicillin
36544	2.16225e+17	Arpimycin 125mg/5ml Oral suspension (Rosemont Pharmaceuticals Ltd)	Erythromycin ethyl succinate	25mg/1ml	Oral suspension	Oral	05010500	Macrolides
36569	850211000001103	Cefalexin 500mg capsules (Kent Pharmaceuticals Ltd)	Cefalexin	500mg	Capsule	Oral	05010201	Cephalosporins
36578	233111000001107	Cefalexin 125mg/5ml oral suspension (Ranbaxy (UK) Ltd)	Cefalexin	25mg/1ml	Oral suspension	Oral	05010201	Cephalosporins
36599	612311000001107	Cefalexin 250mg capsules (Ranbaxy (UK) Ltd)	Cefalexin	250mg	Capsule	Oral	05010201	Cephalosporins
36667	2.00535e+17	Kefadim 2g Infusion (Eli Lilly and Company Ltd)	Ceftazidime Pentahydrate	2g	Infusion	Intravenous Infusion	05010201	Cephalosporins
36701	427011000001102	Cefalexin 250mg tablets (Mylan)	Cefalexin	250mg	Tablet	Oral	05010201	Cephalosporins
37022	9.0705e+16	Arpimycin 500mg/5ml Liquid (Rosemont Pharmaceuticals Ltd)	Erythromycin ethyl succinate	100mg/1ml	Oral suspension	Oral	05010500	Macrolides
37304	353811000001107	Co-amoxiclav 250mg/62mg/5ml oral suspension sugar free (IVAX Pharmaceuticals UK Ltd)	Amoxicillin trihydrate/Potassium clavulanate	50mg/1ml + 12.5mg/1ml	Oral suspension	Oral	05010103	Broad-spectrum Penicillins
37485	1.27788e+16	Penbritin 125mg/5ml syrup (Chemidex Pharma Ltd)	Ampicillin	25mg/1ml	Oral suspension	Oral	05010103	Broad-spectrum Penicillins
37681	4693611000001103	Erythrocin IV lactobionate 1g powder for solution for infusion vials (AMCo)	Erythromycin lactobionate	1gram	Powder for solution for infusion	Intravenous	05010500	Macrolides
37694	9.8945e+16	Erythromycin estolate 500mg tablets	Erythromycin Lactobionate	500mg	Tablets	Oral	05010500/13060201	Macrolides/Oral Antibacterials For Acne
37755	1.92615e+17	Amoxicillin 250mg/5ml Oral suspension (Sandoz Ltd)	Amoxicillin trihydrate	50mg/1ml	Oral suspension	Oral	05010103	Broad-spectrum Penicillins
37796	9.8955e+16	Erythromycin estolate 125mg/5ml suspension	Erythromycin Lactobionate	125mg/5ml	Suspension	Oral	05010500/13060201	Macrolides/Oral Antibacterials For Acne
37857	2.38855e+17	Cefuroxime 1.5g with 500mg infusion	Cefuroxime Sodium/Metronidazole	1.5g + 500mg	Infusion	Intravenous Infusion	05010201/05011100	Cephalosporins/Metronidazole And Tinidazole
38006	2.37195e+17	Ciproxin 400mg/200ml Infusion (Bayer Plc)	Ciprofloxacin Lactate	400mg/200ml	Infusion	Intravenous Infusion Peripherally	05011200	Quinolones
38071	9254111000001100	Phenoxymethylpenicillin 250mg/5ml oral solution sugar free (A A H Pharmaceuticals Ltd)	Phenoxymethylpenicillin potassium	50mg/1ml	Oral solution	Oral	05010101	Benzylpenicillin And Phenoxymethylpenicillin
38084	1.32815e+17	Penicillin G 300mg/vial injection	Benzylpenicillin Sodium	300mg/vial	Injection		05010101	Benzylpenicillin And Phenoxymethylpenicillin
38090	8.9645e+16	Co-trimoxazole 480mg/5ml Adult Mixture (Lagap)	Trimethoprim/Sulfamethoxazole	16mg/1ml + 80mg/1ml	Oral suspension	Oral	05010800/05040800	Sulphonamides And Trimethoprim/Drugs For Pneumocystis Pneumonia
38091	1.27786e+16	Penbritin Forte 250mg/5ml syrup (Chemidex Pharma Ltd)	Ampicillin	50mg/1ml	Oral suspension	Oral	05010103	Broad-spectrum Penicillins
38110	5.1785e+16	Crystapen v 125mg/5ml Oral solution (Glaxo Laboratories Ltd)	Phenoxymethylpenicillin potassium	25mg/1ml	Oral solution	Oral	05010101	Benzylpenicillin And Phenoxymethylpenicillin
38163	8928611000001100	Clarithromycin 500mg tablets (A A H Pharmaceuticals Ltd)	Clarithromycin	500mg	Tablet	Oral	05010500	Macrolides
38171	3.6141e+16	Ciprofloxacin 200mg/100ml infusion bags	Ciprofloxacin lactate	2mg/1ml	Infusion	Intravenous	05011200	Quinolones
38241	482711000001106	Phenoxymethylpenicillin 250mg tablets (Mylan)	Phenoxymethylpenicillin potassium	250mg	Tablet	Oral	05010101	Benzylpenicillin And Phenoxymethylpenicillin
38661	662111000001106	Rimactane 150mg capsules (Sandoz Ltd)	Rifampicin	150mg	Capsule	Oral	05010900	Antituberculosis Drugs
38684	4715001000027103	Amoxicillin 500mg Capsule (C P Pharmaceuticals Ltd)	Amoxicillin trihydrate	500mg	Capsule	Oral	05010103	Broad-spectrum Penicillins
38997	917411000001101	Klaricid Paediatric 125mg/5ml oral suspension (Mylan)	Clarithromycin	25mg/1ml	Oral suspension	Oral	05010500	Macrolides
39010	211000001101	Klaricid Paediatric 250mg/5ml oral suspension (Mylan)	Clarithromycin	50mg/1ml	Oral suspension	Oral	05010500	Macrolides
39020	489211000001107	Rifinah 300mg/150mg tablets (Sanofi)	Rifampicin/Isoniazid	300mg + 150mg	Tablet	Oral	05010900	Antituberculosis Drugs
39118	2.22495e+17	Primacine 250mg/5ml Liquid (Pinewood Healthcare)	Erythromycin ethyl succinate	50mg/1ml	Oral suspension	Oral	05010500	Macrolides
39194	783811000001103	Rifinah 150mg/100mg tablets (Sanofi)	Rifampicin/Isoniazid	150mg + 100mg	Tablet	Oral	05010900	Antituberculosis Drugs
39417	560011000001100	Cefalexin 125mg/5ml oral suspension (Mylan)	Cefalexin	25mg/1ml	Oral suspension	Oral	05010201	Cephalosporins
39623	294211000001105	Erythroped PI SF 125mg/5ml oral suspension (AMCo)	Erythromycin ethyl succinate	25mg/1ml	Oral suspension	Oral	05010500	Macrolides
39632	580811000001109	Erythroped A 500mg tablets (AMCo)	Erythromycin ethyl succinate	500mg	Tablet	Oral	05010500	Macrolides
39642	178911000001100	Erythroped Forte SF 500mg/5ml oral suspension (AMCo)	Erythromycin ethyl succinate	100mg/1ml	Oral suspension	Oral	05010500	Macrolides
39669	108811000001104	Erythroped SF 250mg/5ml oral suspension (AMCo)	Erythromycin ethyl succinate	50mg/1ml	Oral suspension	Oral	05010500	Macrolides
39913	926611000001109	Ciprofloxacin 100mg tablets (Sandoz Ltd)	Ciprofloxacin hydrochloride	100mg	Tablet	Oral	05011200	Quinolones
39989	471111000001107	Floxapen 250mg capsules (Actavis UK Ltd)	Flucloxacillin sodium	250mg	Capsule	Oral	05010102	Penicillinase-resistant Penicillins
40025	888011000001100	Floxapen 500mg capsules (Actavis UK Ltd)	Flucloxacillin sodium	500mg	Capsule	Oral	05010102	Penicillinase-resistant Penicillins
40073	3.7545e+16	Erythromycin estolate 250mg/5ml suspension	Erythromycin Lactobionate	250mg/5ml	Suspension	Oral	05010500/13060201	Macrolides/Oral Antibacterials For Acne
40108	9798411000001104	Flucloxacillin 250mg capsules (Almus Pharmaceuticals Ltd)	Flucloxacillin sodium	250mg	Capsule	Oral	05010102	Penicillinase-resistant Penicillins
40142	1.06075e+17	Flucloxacillin iv 250mg/vial Injection	Flucloxacillin Sodium	250mg/vial	Injection		05010102	Penicillinase-resistant Penicillins
40148	785111000001106	Co-amoxiclav 500mg/125mg tablets (Kent Pharmaceuticals Ltd)	Amoxicillin trihydrate/Potassium clavulanate	500mg + 125mg	Tablet	Oral	05010103	Broad-spectrum Penicillins
40155	2.26825e+17	Cefotaxime 1g/vial Injection (C P Pharmaceuticals Ltd)	Cefotaxime sodium	1gram	Powder for solution for injection	Intramuscular/Intravenous	05010201	Cephalosporins
40168	3246011000001107	Amoxicillin 3g oral powder sachets sugar free (Kent Pharmaceuticals Ltd)	Amoxicillin trihydrate	3gram	Powder	Oral	05010103	Broad-spectrum Penicillins
40218	1.10281e+16	Azithromycin 500mg tablets (Teva UK Ltd)	Azithromycin	500mg	Tablet	Oral	05010500	Macrolides
40238	5485001000027100	Amoxicillin 250mg/5ml Mixture (Mepra-Pharm)	Amoxicillin trihydrate	50mg/1ml	Oral suspension	Oral	05010103	Broad-spectrum Penicillins
40243	328211000001104	Amoxicillin 250mg/5ml oral suspension sugar free (Actavis UK Ltd)	Amoxicillin trihydrate	50mg/1ml	Oral suspension	Oral	05010103	Broad-spectrum Penicillins
40248	9209511000001104	Phenoxymethylpenicillin 250mg/5ml oral solution sugar free (Kent Pharmaceuticals Ltd)	Phenoxymethylpenicillin potassium	50mg/1ml	Oral solution	Oral	05010101	Benzylpenicillin And Phenoxymethylpenicillin
40320	22211000001104	Co-amoxiclav 250mg/62mg/5ml oral suspension sugar free (Ranbaxy (UK) Ltd)	Amoxicillin trihydrate/Potassium clavulanate	50mg/1ml + 12.5mg/1ml	Oral suspension	Oral	05010103	Broad-spectrum Penicillins
40391	2848611000001102	Doxycycline 50mg capsules (IVAX Pharmaceuticals UK Ltd)	Doxycycline hyclate	50mg	Capsule	Oral	05010300/05040100	Tetracyclines/Antimalarials
40483	4331711000001105	Oxytetracycline 250mg tablets (Sandoz Ltd)	Oxytetracycline dihydrate	250mg	Tablet	Oral	05010300/13060201	Tetracyclines/Oral Antibacterials For Acne
40747	9.7495e+16	Cefalexin 250mg chewable tablets	Cefalexin	250mg	Chewable Tablet	Oral	05010201	Cephalosporins
40784	8993811000001101	Clarithromycin 500mg tablets (Sandoz Ltd)	Clarithromycin	500mg	Tablet	Oral	05010500	Macrolides
40796	3.65646e+16	Doxycycline 40mg modified-release capsules	Doxycycline monohydrate	40mg	Modified-release capsule	Oral	05010300/13060000	Tetracyclines/Acne And Rosacea
40884	904711000001102	Ceporex 250mg capsules (Strides Shasun (UK) Ltd)	Cefalexin	250mg	Capsule	Oral	05010201	Cephalosporins
40906	9308011000001108	Phenoxymethylpenicillin 125mg/5ml oral solution sugar free (Teva UK Ltd)	Phenoxymethylpenicillin potassium	25mg/1ml	Oral solution	Oral	05010101	Benzylpenicillin And Phenoxymethylpenicillin
40914	471811000001100	Ceporex 500mg tablets (Strides Shasun (UK) Ltd)	Cefalexin	500mg	Tablet	Oral	05010201	Cephalosporins
40915	343411000001108	Ceporex 500mg capsules (Strides Shasun (UK) Ltd)	Cefalexin	500mg	Capsule	Oral	05010201	Cephalosporins
40945	875311000001101	Ceporex 250mg/5ml syrup (Strides Shasun (UK) Ltd)	Cefalexin	50mg/1ml	Oral suspension	Oral	05010201	Cephalosporins
40980	1.56562e+16	Efracea 40mg modified-release capsules (Galderma (UK) Ltd)	Doxycycline monohydrate	40mg	Modified-release capsule	Oral	05010300/13060000	Tetracyclines/Acne And Rosacea
41049	474311000001107	Ceporex 250mg tablets (Strides Shasun (UK) Ltd)	Cefalexin	250mg	Tablet	Oral	05010201	Cephalosporins
41090	9786911000001106	Amoxicillin 250mg/5ml oral suspension (Almus Pharmaceuticals Ltd)	Amoxicillin trihydrate	50mg/1ml	Oral suspension	Oral	05010103	Broad-spectrum Penicillins
41106	96011000001104	Ceporex 125mg/5ml syrup (Strides Shasun (UK) Ltd)	Cefalexin	25mg/1ml	Oral suspension	Oral	05010201	Cephalosporins
41163	1.60896e+16	Flucloxacillin 125mg/5ml oral solution sugar free	Flucloxacillin sodium	25mg/1ml	Oral solution	Oral	05010102	Penicillinase-resistant Penicillins
41172	1.60897e+16	Flucloxacillin 250mg/5ml oral solution sugar free	Flucloxacillin sodium	50mg/1ml	Oral solution	Oral	05010102	Penicillinase-resistant Penicillins
41192	728211000001103	Cefalexin 250mg/5ml oral suspension (Ranbaxy (UK) Ltd)	Cefalexin	50mg/1ml	Oral suspension	Oral	05010201	Cephalosporins
41230	3234011000001103	Ceporex 500mg/5ml syrup (Strides Shasun (UK) Ltd)	Cefalexin	100mg/1ml	Oral suspension	Oral	05010201	Cephalosporins
41389	2.34075e+17	Erythoden 250mg/5ml Liquid (Stevenden Healthcare)	Erythromycin ethyl succinate	50mg/1ml	Oral suspension	Oral	05010500	Macrolides
41394	2.26845e+17	Cefotaxime 500mg/vial Injection (C P Pharmaceuticals Ltd)	Cefotaxime sodium	500mg	Powder for solution for injection	Intravenous/Intramuscular	05010201	Cephalosporins
41415	146111000001101	Co-fluampicil 250mg/250mg capsules (Kent Pharmaceuticals Ltd)	Flucloxacillin sodium/Ampicillin trihydrate	250mg + 250mg	Capsule	Oral	05010103	Broad-spectrum Penicillins
41453	9042011000001104	Clarithromycin 125mg/5ml oral suspension (Ranbaxy (UK) Ltd)	Clarithromycin	25mg/1ml	Oral suspension	Oral	05010500	Macrolides
41560	6.2085e+16	Doxycycline 100mg Capsule (IVAX Pharmaceuticals UK Ltd)	Doxycycline hyclate	100mg	Capsule	Oral	05010300/05040100	Tetracyclines/Antimalarials
41561	810711000001103	Ciprofloxacin 250mg tablets (IVAX Pharmaceuticals UK Ltd)	Ciprofloxacin hydrochloride	250mg	Tablet	Oral	05011200	Quinolones
41579	812711000001104	Co-trimoxazole 80mg/400mg tablets (A A H Pharmaceuticals Ltd)	Trimethoprim/Sulfamethoxazole	80mg + 400mg	Tablet	Oral	05010800	Sulphonamides And Trimethoprim
41584	4.6245e+16	Erythromycin 250mg/5ml Liquid (IVAX Pharmaceuticals UK Ltd)	Erythromycin ethyl succinate	50mg/1ml	Oral suspension	Oral	05010500	Macrolides
41604	1.8695e+16	Erythromycin 500mg Tablet (Hillcross Pharmaceuticals Ltd)	Erythromycin	500mg	Tablet	Oral	05010500/13060201	Macrolides/Oral Antibacterials For Acne
41605	8.9695e+16	Doxycycline 100mg Capsule (Sandoz Ltd)	Doxycycline hyclate	100mg	Capsule	Oral	05010300/05040100	Tetracyclines/Antimalarials
41646	3.8865e+16	Ampicillin 250mg Capsule (Berk Pharmaceuticals Ltd)	Ampicillin	250mg	Capsule	Oral	05010103	Broad-spectrum Penicillins
41647	578311000001106	Ampicillin 500mg capsules (Actavis UK Ltd)	Ampicillin	500mg	Capsule	Oral	05010103	Broad-spectrum Penicillins
41734	6.9675e+16	Amoxicillin 3g Powder (Actavis UK Ltd)	Amoxicillin trihydrate	3gram	Powder	Oral	05010103	Broad-spectrum Penicillins
41736	763611000001104	Cefalexin 250mg capsules (Kent Pharmaceuticals Ltd)	Cefalexin	250mg	Capsule	Oral	05010201	Cephalosporins
41744	8169711000001108	Ampicillin 125mg/5ml oral suspension (A A H Pharmaceuticals Ltd)	Ampicillin	25mg/1ml	Oral suspension	Oral	05010103	Broad-spectrum Penicillins
41818	3.8845e+16	Amoxicillin 125mg/5ml Oral solution (Berk Pharmaceuticals Ltd)	Amoxicillin trihydrate	25mg/1ml	Oral suspension	Oral	05010103	Broad-spectrum Penicillins
41825	5.7565e+16	Cefalexin 250mg/5ml Oral solution (C P Pharmaceuticals Ltd)	Cefalexin	50mg/1ml	Oral suspension	Oral	05010201	Cephalosporins
41835	5445001000027109	Amoxicillin 125mg Powder (IVAX Pharmaceuticals UK Ltd)	Amoxicillin Trihydrate	125mg	Powder	Oral	05010103	Broad-spectrum Penicillins
41967	1.1135e+16	Co-trimoxazole 240mg/5ml Oral suspension (Hillcross Pharmaceuticals Ltd)	Trimethoprim/Sulfamethoxazole	8mg/1ml + 40mg/1ml	Oral suspension	Oral	05010800/05040800	Sulphonamides And Trimethoprim/Drugs For Pneumocystis Pneumonia
41968	344611000001109	Cefalexin 250mg/5ml oral suspension (Teva UK Ltd)	Cefalexin	50mg/1ml	Oral suspension	Oral	05010201	Cephalosporins
41978	5.7855e+16	Co-trimoxazole 240mg/5ml Oral suspension (Approved Prescription Services Ltd)	Trimethoprim/Sulfamethoxazole	8mg/1ml + 40mg/1ml	Oral suspension	Oral	05010800/05040800	Sulphonamides And Trimethoprim/Drugs For Pneumocystis Pneumonia
41982	7.4465e+16	Fortum 2g/vial Powder for solution for injection (Glaxo Laboratories Ltd)	Ceftazidime pentahydrate	2gram	Powder for solution for injection	Intramuscular/Intravenous	05010201	Cephalosporins
41985	3.3725e+16	V-cil-k 62.5mg/5ml Oral solution (Eli Lilly and Company Ltd)	Phenoxymethylpenicillin Potassium	62.5mg/5ml	Oral Solution	Oral	05010101	Benzylpenicillin And Phenoxymethylpenicillin
41991	5.7865e+16	Co-trimoxazole 80mg+400mg Dispersible tablet (Approved Prescription Services Ltd)	Sulfamethoxazole/Trimethoprim	80mg+400mg	Dispersible Tablet	Oral	05010800/05040800	Sulphonamides And Trimethoprim/Drugs For Pneumocystis Pneumonia
42008	800711000001101	Cefalexin 250mg/5ml oral suspension (A A H Pharmaceuticals Ltd)	Cefalexin	50mg/1ml	Oral suspension	Oral	05010201	Cephalosporins
42070	3930711000001106	Kefadim 1g powder for solution for injection vials (Flynn Pharma Ltd)	Ceftazidime pentahydrate	1gram	Powder for solution for injection	Intramuscular/Intravenous	05010201	Cephalosporins
42174	491511000001105	Ciprofloxacin 500mg tablets (IVAX Pharmaceuticals UK Ltd)	Ciprofloxacin hydrochloride	500mg	Tablet	Oral	05011200	Quinolones
42211	9803511000001108	Phenoxymethylpenicillin 250mg tablets (Almus Pharmaceuticals Ltd)	Phenoxymethylpenicillin potassium	250mg	Tablet	Oral	05010101	Benzylpenicillin And Phenoxymethylpenicillin
42222	9842511000001106	Phenoxymethylpenicillin 250mg/5ml oral solution sugar free (Mylan)	Phenoxymethylpenicillin potassium	50mg/1ml	Oral solution	Oral	05010101	Benzylpenicillin And Phenoxymethylpenicillin
42227	732211000001103	Co-amoxiclav 250mg/62mg/5ml oral suspension sugar free (A A H Pharmaceuticals Ltd)	Amoxicillin trihydrate/Potassium clavulanate	50mg/1ml + 12.5mg/1ml	Oral suspension	Oral	05010103	Broad-spectrum Penicillins
42240	1.10655e+17	Amoxicillin 125mg/5ml Oral solution (Co-Pharma Ltd)	Amoxicillin trihydrate	25mg/1ml	Oral suspension	Oral	05010103	Broad-spectrum Penicillins
42296	1.10209e+16	Erythromycin 250mg gastro-resistant tablets (Dr Reddy's Laboratories (UK) Ltd)	Erythromycin	250mg	Gastro-resistant tablet	Oral	05010500/13060201	Macrolides/Oral Antibacterials For Acne
42485	2.42675e+17	Clavulanic acid 62mg with amoxicillin 250mg/5ml oral suspension	Amoxicillin Trihydrate/Potassium Clavulanate	62mg + 250mg/5ml	Oral Suspension	Oral	05010103	Broad-spectrum Penicillins
42496	1.40095e+17	Rifampicin 300mg/vial infusion	Rifampicin	300mg/vial	Infusion		05010900/05011000	Antituberculosis Drugs/Antileprotic Drugs
42507	675411000001102	Ciprofloxacin 100mg tablets (A A H Pharmaceuticals Ltd)	Ciprofloxacin hydrochloride	100mg	Tablet	Oral	05011200	Quinolones
42512	7.3465e+16	Phenoxymethylpenicillin 250mg/5ml Oral solution (Generics (UK) Ltd)	Phenoxymethylpenicillin potassium	50mg/1ml	Oral solution	Oral	05010101	Benzylpenicillin And Phenoxymethylpenicillin
42517	1.1095e+16	Co-trimoxazole 40mg+200mg Liquid (Celltech Pharma Europe Ltd)	Trimethoprim/Sulfamethoxazole	8mg/1ml + 40mg/1ml	Oral suspension	Oral	05010800/05040800	Sulphonamides And Trimethoprim/Drugs For Pneumocystis Pneumonia
42545	9786511000001104	Amoxicillin 125mg/5ml oral suspension (Almus Pharmaceuticals Ltd)	Amoxicillin trihydrate	25mg/1ml	Oral suspension	Oral	05010103	Broad-spectrum Penicillins
42659	1.00605e+16	Erythromycin ethyl succinate 125mg/5ml oral suspension sugar free (Abbott Laboratories Ltd)	Erythromycin ethyl succinate	25mg/1ml	Oral suspension	Oral	05010500	Macrolides
42661	9795911000001100	Erythromycin 250mg gastro-resistant tablets (Almus Pharmaceuticals Ltd)	Erythromycin	250mg	Gastro-resistant tablet	Oral	05010500/13060201	Macrolides/Oral Antibacterials For Acne
42671	839711000001102	Phenoxymethylpenicillin 250mg tablets (Ranbaxy (UK) Ltd)	Phenoxymethylpenicillin potassium	250mg	Tablet	Oral	05010101	Benzylpenicillin And Phenoxymethylpenicillin
42688	4432611000001101	Vancocin 1g powder for solution for infusion vials (Flynn Pharma Ltd)	Vancomycin hydrochloride	1gram	Powder for solution for infusion	Gastroenteral/Oral/Intravenous	05010700	Other Antibacterials
42732	9787311000001108	Amoxicillin 250mg/5ml oral suspension sugar free (Almus Pharmaceuticals Ltd)	Amoxicillin trihydrate	50mg/1ml	Oral suspension	Oral	05010103	Broad-spectrum Penicillins
42809	4705001000027100	Amoxicillin 250mg Capsule (C P Pharmaceuticals Ltd)	Amoxicillin trihydrate	250mg	Capsule	Oral	05010103	Broad-spectrum Penicillins
42815	5355001000027101	Amoxicillin 250mg/5ml Mixture (Celltech Pharma Europe Ltd)	Amoxicillin trihydrate	50mg/1ml	Oral suspension	Oral	05010103	Broad-spectrum Penicillins
42822	4885001000027103	Amoxicillin 125mg/5ml Mixture (Celltech Pharma Europe Ltd)	Amoxicillin trihydrate	25mg/1ml	Oral suspension	Oral	05010103	Broad-spectrum Penicillins
42995	1.32835e+17	Penicillin G 3g/vial injection	Benzylpenicillin Sodium	3g/vial	Injection		05010101	Benzylpenicillin And Phenoxymethylpenicillin
43022	9253911000001104	Phenoxymethylpenicillin 125mg/5ml oral solution sugar free (A A H Pharmaceuticals Ltd)	Phenoxymethylpenicillin potassium	25mg/1ml	Oral solution	Oral	05010101	Benzylpenicillin And Phenoxymethylpenicillin
43123	1.67569e+16	Moxifloxacin 400mg/250ml solution for infusion bottles	Moxifloxacin hydrochloride	1.6mg/1ml	Solution for infusion	Intravenous	05011200	Quinolones
43229	1.92595e+17	Amoxicillin 125mg/5ml Oral suspension (Sandoz Ltd)	Amoxicillin trihydrate	25mg/1ml	Oral suspension	Oral	05010103	Broad-spectrum Penicillins
43262	1.1035e+16	Co-trimoxazole 240mg/5ml Oral suspension (C P Pharmaceuticals Ltd)	Trimethoprim/Sulfamethoxazole	8mg/1ml + 40mg/1ml	Oral suspension	Oral	05010800/05040800	Sulphonamides And Trimethoprim/Drugs For Pneumocystis Pneumonia
43274	2.26835e+17	Cefotaxime 2g/vial Injection (C P Pharmaceuticals Ltd)	Cefotaxime sodium	2gram	Powder for solution for injection	Intravenous/Intramuscular	05010201	Cephalosporins
43400	1.47599e+16	Clamelle 500mg tablets (Actavis UK Ltd)	Azithromycin	500mg	Tablet	Oral	05010500	Macrolides
43433	601211000001108	Cefradine 250mg capsules (Teva UK Ltd)	Cefradine	250mg	Capsule	Oral	05010201	Cephalosporins
43517	469011000001100	Ciprofloxacin 750mg tablets (Actavis UK Ltd)	Ciprofloxacin hydrochloride	750mg	Tablet	Oral	05011200	Quinolones
43546	103311000001100	Flucloxacillin 125mg/5ml oral solution (Actavis UK Ltd)	Flucloxacillin sodium	25mg/1ml	Oral solution	Oral	05010102	Penicillinase-resistant Penicillins
43548	829311000001103	Co-amoxiclav 125mg/31mg/5ml oral suspension sugar free (A A H Pharmaceuticals Ltd)	Amoxicillin trihydrate/Potassium clavulanate	25mg/1ml + 6.25mg/1ml	Oral suspension	Oral	05010103	Broad-spectrum Penicillins
43555	3.8095e+16	Penicillin V 250mg/5ml Oral solution (C P Pharmaceuticals Ltd)	Phenoxymethylpenicillin potassium	50mg/1ml	Oral solution	Oral	05010101	Benzylpenicillin And Phenoxymethylpenicillin
43557	1.14015e+16	Ciprofloxacin 500mg tablets (PLIVA Pharma Ltd)	Ciprofloxacin hydrochloride	500mg	Tablet	Oral	05011200	Quinolones
43624	3880811000001103	Crystapen 600mg powder for solution for injection vials (Thornton & Ross Ltd)	Benzylpenicillin sodium	600mg	Powder for solution for injection	Intramuscular/Intravenous	05010101	Benzylpenicillin And Phenoxymethylpenicillin
43693	9308211000001104	Phenoxymethylpenicillin 250mg/5ml oral solution sugar free (Teva UK Ltd)	Phenoxymethylpenicillin potassium	50mg/1ml	Oral solution	Oral	05010101	Benzylpenicillin And Phenoxymethylpenicillin
43758	634711000001107	Phenoxymethylpenicillin 250mg tablets (Sandoz Ltd)	Phenoxymethylpenicillin potassium	250mg	Tablet	Oral	05010101	Benzylpenicillin And Phenoxymethylpenicillin
43759	9.9675e+16	Penicillin VK 250mg Tablet (Lagap)	Phenoxymethylpenicillin potassium	250mg	Tablet	Oral	05010101	Benzylpenicillin And Phenoxymethylpenicillin
43797	327011000001108	Ciprofloxacin 500mg tablets (Sandoz Ltd)	Ciprofloxacin hydrochloride	500mg	Tablet	Oral	05011200	Quinolones
43814	1.10179e+16	Ciprofloxacin 250mg tablets (Dr Reddy's Laboratories (UK) Ltd)	Ciprofloxacin hydrochloride	250mg	Tablet	Oral	05011200	Quinolones
44154	3964511000001100	Co-amoxiclav 500mg/125mg tablets (Zentiva)	Amoxicillin trihydrate/Potassium clavulanate	500mg + 125mg	Tablet	Oral	05010103	Broad-spectrum Penicillins
44282	1.32865e+17	Penicillin G 6g/vial injection	Benzylpenicillin Sodium	6g/vial	Injection		05010101	Benzylpenicillin And Phenoxymethylpenicillin
44299	821811000001106	Cefradine 250mg capsules (Kent Pharmaceuticals Ltd)	Cefradine	250mg	Capsule	Oral	05010201	Cephalosporins
44354	1.15332e+16	Phenoxymethylpenicillin 250mg/5ml oral solution sugar free (Sandoz Ltd)	Phenoxymethylpenicillin potassium	50mg/1ml	Oral solution	Oral	05010101	Benzylpenicillin And Phenoxymethylpenicillin
44692	4.0785e+16	Penicillin VK 250mg Tablet (C P Pharmaceuticals Ltd)	Phenoxymethylpenicillin potassium	250mg	Tablet	Oral	05010101	Benzylpenicillin And Phenoxymethylpenicillin
44755	2.4795e+16	Cefalexin 500mg Capsule (Berk Pharmaceuticals Ltd)	Cefalexin	500mg	Capsule	Oral	05010201	Cephalosporins
44854	5015001000027107	Amoxicillin 500mg Capsule (Lagap)	Amoxicillin trihydrate	500mg	Capsule	Oral	05010103	Broad-spectrum Penicillins
44855	629811000001103	Flucloxacillin 500mg capsules (Ranbaxy (UK) Ltd)	Flucloxacillin sodium	500mg	Capsule	Oral	05010102	Penicillinase-resistant Penicillins
45022	1.40655e+17	Penicillin V 125mg/5ml Oral solution (Sovereign Medical Ltd)	Phenoxymethylpenicillin potassium	25mg/1ml	Oral solution	Oral	05010101	Benzylpenicillin And Phenoxymethylpenicillin
45221	707211000001109	Cefalexin 250mg/5ml oral suspension (Actavis UK Ltd)	Cefalexin	50mg/1ml	Oral suspension	Oral	05010201	Cephalosporins
45237	1.89575e+17	Co-fluampicil 500mg with 500mg injection	Ampicillin Trihydrate/Flucloxacillin Sodium	500mg+500mg	Injection		05010102/05010103	Penicillinase-resistant Penicillins/Broad-spectrum Penicillins
45252	1.11085e+17	Flucloxacillin 500mg Capsule (Co-Pharma Ltd)	Flucloxacillin sodium	500mg	Capsule	Oral	05010102	Penicillinase-resistant Penicillins
45267	5155001000027106	Amoxicillin 250mg Capsule (Regent Laboratories Ltd)	Amoxicillin trihydrate	250mg	Capsule	Oral	05010103	Broad-spectrum Penicillins
45282	333711000001103	Phenoxymethylpenicillin 250mg/5ml oral solution (Sandoz Ltd)	Phenoxymethylpenicillin potassium	50mg/1ml	Oral solution	Oral	05010101	Benzylpenicillin And Phenoxymethylpenicillin
45285	62011000001101	Ciprofloxacin 500mg tablets (Teva UK Ltd)	Ciprofloxacin hydrochloride	500mg	Tablet	Oral	05011200	Quinolones
45312	8.5575e+16	Flucloxacillin 125mg/5ml Liquid (Lagap)	Flucloxacillin magnesium	25mg/1ml	Oral suspension	Oral	05010102	Penicillinase-resistant Penicillins
45317	1.13385e+17	Amoxicillin 250mg/5ml Oral solution (Neo Laboratories Ltd)	Amoxicillin trihydrate	50mg/1ml	Oral suspension	Oral	05010103	Broad-spectrum Penicillins
45341	1.26305e+17	Ciprofloxacin 500mg Tablet (Neo Laboratories Ltd)	Ciprofloxacin hydrochloride	500mg	Tablet	Oral	05011200	Quinolones
45527	1.7415e+16	Penicillin V 125mg/5ml Oral solution (Celltech Pharma Europe Ltd)	Phenoxymethylpenicillin potassium	25mg/1ml	Oral solution	Oral	05010101	Benzylpenicillin And Phenoxymethylpenicillin
45591	1.81492e+16	Clarie XL 500mg tablets (Teva UK Ltd)	Clarithromycin	500mg	Modified-release tablet	Oral	05010500	Macrolides
45724	1.70385e+17	Penicillin V 250mg Tablet (Genesis Medical Ltd)	Phenoxymethylpenicillin potassium	250mg	Tablet	Oral	05010101	Benzylpenicillin And Phenoxymethylpenicillin
45795	9252611000001100	Clarithromycin 125mg/5ml oral suspension (A A H Pharmaceuticals Ltd)	Clarithromycin	25mg/1ml	Oral suspension	Oral	05010500	Macrolides
45870	1.36209e+16	Erythromycin ethyl succinate 125mg/5ml oral suspension sugar free (Pinewood Healthcare)	Erythromycin ethyl succinate	25mg/1ml	Oral suspension	Oral	05010500	Macrolides
45898	9209211000001100	Phenoxymethylpenicillin 125mg/5ml oral solution sugar free (Kent Pharmaceuticals Ltd)	Phenoxymethylpenicillin potassium	25mg/1ml	Oral solution	Oral	05010101	Benzylpenicillin And Phenoxymethylpenicillin
46145	3.8085e+16	Penicillin V 125mg/5ml Oral solution (C P Pharmaceuticals Ltd)	Phenoxymethylpenicillin potassium	25mg/1ml	Oral solution	Oral	05010101	Benzylpenicillin And Phenoxymethylpenicillin
46154	1.00607e+16	Erythromycin ethyl succinate 250mg/5ml oral suspension sugar free (Abbott Laboratories Ltd)	Erythromycin ethyl succinate	50mg/1ml	Oral suspension	Oral	05010500	Macrolides
46175	5745001000027103	Ampicillin 125mg/5ml Oral suspension (Hillcross Pharmaceuticals Ltd)	Ampicillin Trihydrate	125mg/5ml	Oral Suspension	Oral	05010103	Broad-spectrum Penicillins
46217	4074311000001105	Crystapen 1.2g powder for solution for injection vials (Thornton & Ross Ltd)	Benzylpenicillin sodium	1.2gram	Powder for solution for injection	Intravenous	05010101	Benzylpenicillin And Phenoxymethylpenicillin
46424	9805411000001108	Phenoxymethylpenicillin 250mg/5ml oral solution (Almus Pharmaceuticals Ltd)	Phenoxymethylpenicillin potassium	50mg/1ml	Oral solution	Oral	05010101	Benzylpenicillin And Phenoxymethylpenicillin
46488	9038811000001106	Clarithromycin 500mg tablets (Ranbaxy (UK) Ltd)	Clarithromycin	500mg	Tablet	Oral	05010500	Macrolides
46695	2.03075e+17	Azithromycin 500mg Tablet (Hillcross Pharmaceuticals Ltd)	Azithromycin	500mg	Tablet	Oral	05010500	Macrolides
46696	103911000001104	Erythromycin ethyl succinate 250mg/5ml oral suspension (Sandoz Ltd)	Erythromycin ethyl succinate	50mg/1ml	Oral suspension	Oral	05010500	Macrolides
46807	1.14042e+16	Doxycycline 100mg capsules (Almus Pharmaceuticals Ltd)	Doxycycline hyclate	100mg	Capsule	Oral	05010300/05040100/13060201	Tetracyclines/Antimalarials/Oral Antibacterials For Acne
46902	1.93845e+17	Penicillin VK 125mg/5ml Oral solution (Sandoz Ltd)	Phenoxymethylpenicillin potassium	25mg/1ml	Oral solution	Oral	05010101	Benzylpenicillin And Phenoxymethylpenicillin
46915	380711000001103	Co-amoxiclav 250mg/125mg tablets (Zentiva)	Amoxicillin trihydrate/Potassium clavulanate	250mg + 125mg	Tablet	Oral	05010103	Broad-spectrum Penicillins
46917	261211000001105	Rifampicin 300mg capsules (Mylan)	Rifampicin	300mg	Capsule	Oral	05010900	Antituberculosis Drugs
46918	6034811000001107	Co-amoxiclav 250mg/62mg/5ml oral suspension sugar free (Sandoz Ltd)	Amoxicillin trihydrate/Potassium clavulanate	50mg/1ml + 12.5mg/1ml	Oral suspension	Oral	05010103	Broad-spectrum Penicillins
47125	1.60869e+16	Flucloxacillin 125mg/5ml oral solution sugar free (Actavis UK Ltd)	Flucloxacillin sodium	25mg/1ml	Oral solution	Oral	05010102	Penicillinase-resistant Penicillins
47126	1.36203e+16	Erythromycin ethyl succinate 125mg/5ml oral suspension (Pinewood Healthcare)	Erythromycin ethyl succinate	25mg/1ml	Oral suspension	Oral	05010500	Macrolides
47163	1.03891e+16	Cefalexin 250mg tablets (Arrow Generics Ltd)	Cefalexin	250mg	Tablet	Oral	05010201	Cephalosporins
47184	5488611000001104	Co-amoxiclav 500mg/100mg powder for solution for injection vials (Wockhardt UK Ltd)	Amoxicillin sodium/Potassium clavulanate	500mg + 100mg	Powder for solution for injection	Intravenous	05010103	Broad-spectrum Penicillins
47241	9804611000001104	Phenoxymethylpenicillin 125mg/5ml oral solution (Almus Pharmaceuticals Ltd)	Phenoxymethylpenicillin potassium	25mg/1ml	Oral solution	Oral	05010101	Benzylpenicillin And Phenoxymethylpenicillin
47242	1.2655e+16	Erythromycin 250mg/5ml Liquid (C P Pharmaceuticals Ltd)	Erythromycin ethyl succinate	50mg/1ml	Oral suspension	Oral	05010500	Macrolides
47582	8993611000001100	Clarithromycin 250mg tablets (Sandoz Ltd)	Clarithromycin	250mg	Tablet	Oral	05010500	Macrolides
47640	9785911000001104	Amoxicillin 500mg capsules (Almus Pharmaceuticals Ltd)	Amoxicillin trihydrate	500mg	Capsule	Oral	05010103	Broad-spectrum Penicillins
47676	1.2665e+16	Erythromycin 500mg/5ml Liquid (C P Pharmaceuticals Ltd)	Erythromycin ethyl succinate	100mg/1ml	Oral suspension	Oral	05010500	Macrolides
47785	3.61415e+16	Ciprofloxacin 400mg/200ml infusion bags	Ciprofloxacin lactate	2mg/1ml	Infusion	Intravenous	05011200	Quinolones
47983	1.00964e+16	Cefuroxime 250mg tablets (A A H Pharmaceuticals Ltd)	Cefuroxime axetil	250mg	Tablet	Oral	05010201	Cephalosporins
47993	2.44915e+17	Cefuroxime (as axetil) 500mg tablets	Cefuroxime Axetil	500mg	Tablets	Oral	05010201	Cephalosporins
47995	1.67519e+16	Avelox 400mg/250ml solution for infusion bottles (Bayer Plc)	Moxifloxacin hydrochloride	1.6mg/1ml	Solution for infusion	Intravenous	05011200	Quinolones
48006	228311000001104	Amoxicillin 250mg capsules (Sandoz Ltd)	Amoxicillin trihydrate	250mg	Capsule	Oral	05010103	Broad-spectrum Penicillins
48017	2.34065e+17	Erythoden 125mg/5ml Liquid (Stevenden Healthcare)	Erythromycin ethyl succinate	25mg/1ml	Oral suspension	Oral	05010500	Macrolides
48023	1.46944e+16	Clarithromycin 500mg tablets (Actavis UK Ltd)	Clarithromycin	500mg	Tablet	Oral	05010500	Macrolides
48031	1.79643e+16	Ciprofloxacin 100mg tablets (Almus Pharmaceuticals Ltd)	Ciprofloxacin hydrochloride	100mg	Tablet	Oral	00000000	Unknown
48038	329011000001104	Amoxicillin 125mg/5ml oral suspension (Kent Pharmaceuticals Ltd)	Amoxicillin trihydrate	25mg/1ml	Oral suspension	Oral	05010103	Broad-spectrum Penicillins
48095	2847811000001102	Doxycycline 50mg capsules (Actavis UK Ltd)	Doxycycline hyclate	50mg	Capsule	Oral	05010300/05040100/13060201	Tetracyclines/Antimalarials/Oral Antibacterials For Acne
48101	1.03075e+16	Erythromycin ethyl succinate 125mg/5ml oral suspension sugar free (Focus Pharmaceuticals Ltd)	Erythromycin ethyl succinate	25mg/1ml	Oral suspension	Oral	05010500	Macrolides
48140	2.47405e+17	Phenoxymethylpenicillin 250mg/5ml oral suspension	Phenoxymethylpenicillin Potassium	250mg/5ml	Oral Suspension	Oral	05010101	Benzylpenicillin And Phenoxymethylpenicillin
48147	9786711000001108	Co-amoxiclav 250mg/125mg tablets (Almus Pharmaceuticals Ltd)	Amoxicillin trihydrate/Potassium clavulanate	250mg + 125mg	Tablet	Oral	05010103	Broad-spectrum Penicillins
48163	1.4694e+16	Clarithromycin 250mg tablets (Actavis UK Ltd)	Clarithromycin	250mg	Tablet	Oral	05010500	Macrolides
48207	2.47415e+17	Phenoxymethylpenicillin 333mg tablet	Phenoxymethylpenicillin Potassium	333mg	Tablets	Oral	05010101	Benzylpenicillin And Phenoxymethylpenicillin
48598	1.97362e+16	Phenoxymethylpenicillin 125mg/5ml oral solution (Medreich Plc)	Phenoxymethylpenicillin potassium	25mg/1ml	Oral solution	Oral	05010101	Benzylpenicillin And Phenoxymethylpenicillin
48683	1.80511e+16	Augmentin 375mg tablets (Lexon (UK) Ltd)	Amoxicillin trihydrate/Potassium clavulanate	250mg + 125mg	Tablet	Oral	05010103	Broad-spectrum Penicillins
49048	1.49464e+16	Augmentin 375mg tablets (Waymade Healthcare Plc)	Amoxicillin trihydrate/Potassium clavulanate	250mg + 125mg	Tablet	Oral	05010103	Broad-spectrum Penicillins
49063	1.85456e+16	Augmentin 375mg tablets (DE Pharmaceuticals)	Amoxicillin trihydrate/Potassium clavulanate	250mg + 125mg	Tablet	Oral	05010103	Broad-spectrum Penicillins
49064	1.97307e+16	Phenoxymethylpenicillin 250mg tablets (Medreich Plc)	Phenoxymethylpenicillin potassium	250mg	Tablet	Oral	05010101	Benzylpenicillin And Phenoxymethylpenicillin
49065	1.59849e+16	Amoxicillin 250mg/5ml oral suspension sugar free (Bristol Laboratories Ltd)	Amoxicillin trihydrate	50mg/1ml	Oral suspension	Oral	05010103	Broad-spectrum Penicillins
49166	821311000001102	Phenoxymethylpenicillin 250mg tablets (Alliance Healthcare (Distribution) Ltd)	Phenoxymethylpenicillin potassium	250mg	Tablet	Oral	05010101	Benzylpenicillin And Phenoxymethylpenicillin
49167	1.79547e+16	Phenoxymethylpenicillin 250mg tablets (Phoenix Healthcare Distribution Ltd)	Phenoxymethylpenicillin potassium	250mg	Tablet	Oral	05010101	Benzylpenicillin And Phenoxymethylpenicillin
49236	78111000001109	Phenoxymethylpenicillin 250mg tablets (Kent Pharmaceuticals Ltd)	Phenoxymethylpenicillin potassium	250mg	Tablet	Oral	05010101	Benzylpenicillin And Phenoxymethylpenicillin
49321	1.41992e+16	Augmentin 625mg tablets (Sigma Pharmaceuticals Plc)	Amoxicillin trihydrate/Potassium clavulanate	500mg + 125mg	Tablet	Oral	05010103	Broad-spectrum Penicillins
49349	1.62479e+16	Flucloxacillin 125mg/5ml oral solution sugar free (Kent Pharmaceuticals Ltd)	Flucloxacillin sodium	25mg/1ml	Oral solution	Oral	05010102	Penicillinase-resistant Penicillins
49374	1.74939e+16	Augmentin 375mg tablets (Mawdsley-Brooks & Company Ltd)	Amoxicillin trihydrate/Potassium clavulanate	250mg + 125mg	Tablet	Oral	05010103	Broad-spectrum Penicillins
49445	9785111000001102	Ciprofloxacin 500mg tablets (Almus Pharmaceuticals Ltd)	Ciprofloxacin hydrochloride	500mg	Tablet	Oral	05011200	Quinolones
49467	10711000001104	Phenoxymethylpenicillin 125mg/5ml oral solution (Alliance Healthcare (Distribution) Ltd)	Phenoxymethylpenicillin potassium	25mg/1ml	Oral solution	Oral	05010101	Benzylpenicillin And Phenoxymethylpenicillin
49530	2.02817e+16	Azithromycin 200mg/5ml oral suspension (Sandoz Ltd)	Azithromycin	40mg/1ml	Oral suspension	Oral	05010500	Macrolides
49590	1.6138e+16	Amoxil 500mg capsules (Lexon (UK) Ltd)	Amoxicillin trihydrate	500mg	Capsule	Oral	05010103	Broad-spectrum Penicillins
49610	1.97285e+16	Co-amoxiclav 500mg/125mg tablets (Medreich Plc)	Amoxicillin trihydrate/Potassium clavulanate	500mg + 125mg	Tablet	Oral	05010103	Broad-spectrum Penicillins
49656	1.61393e+16	Augmentin 625mg tablets (Lexon (UK) Ltd)	Amoxicillin trihydrate/Potassium clavulanate	500mg + 125mg	Tablet	Oral	05010103	Broad-spectrum Penicillins
49683	5337211000001100	Augmentin 625mg tablets (Waymade Healthcare Plc)	Amoxicillin trihydrate/Potassium clavulanate	500mg + 125mg	Tablet	Oral	05010103	Broad-spectrum Penicillins
49724	4437911000001109	Tazocin 4.5g powder for solution for infusion vials (Pfizer Ltd)	Piperacillin sodium/Tazobactam sodium	4gram + 500mg	Powder for solution for infusion	Intravenous	05010104	Antipseudomonal Penicillins
49737	2854311000001104	Doxycycline 100mg capsules (Alliance Healthcare (Distribution) Ltd)	Doxycycline hyclate	100mg	Capsule	Oral	05010300/05040100/13060201	Tetracyclines/Antimalarials/Oral Antibacterials For Acne
49807	1.60631e+16	Phenoxymethylpenicillin 250mg tablets (Bristol Laboratories Ltd)	Phenoxymethylpenicillin potassium	250mg	Tablet	Oral	05010101	Benzylpenicillin And Phenoxymethylpenicillin
49832	1.79543e+16	Phenoxymethylpenicillin 125mg/5ml oral solution sugar free (Phoenix Healthcare Distribution Ltd)	Phenoxymethylpenicillin potassium	25mg/1ml	Oral solution	Oral	05010101	Benzylpenicillin And Phenoxymethylpenicillin
49839	5349411000001109	Ciproxin 500mg tablets (Waymade Healthcare Plc)	Ciprofloxacin hydrochloride	500mg	Tablet	Oral	05011200	Quinolones
49939	9033811000001100	Clarithromycin 500mg tablets (Alliance Healthcare (Distribution) Ltd)	Clarithromycin	500mg	Tablet	Oral	05010500	Macrolides
49952	1.7902e+16	Erythromycin 250mg gastro-resistant capsules (Phoenix Healthcare Distribution Ltd)	Erythromycin	250mg	Gastro-resistant capsule	Oral	05010500/13060201	Macrolides/Oral Antibacterials For Acne
49978	1.03073e+16	Erythromycin ethyl succinate 125mg/5ml oral suspension (Focus Pharmaceuticals Ltd)	Erythromycin ethyl succinate	25mg/1ml	Oral suspension	Oral	05010500	Macrolides
50001	2.01297e+16	Phenoxymethylpenicillin 250mg/5ml oral solution (Crescent Pharma Ltd)	Phenoxymethylpenicillin potassium	50mg/1ml	Oral solution	Oral	05010101	Benzylpenicillin And Phenoxymethylpenicillin
50002	1.59843e+16	Amoxicillin 125mg/5ml oral suspension (Bristol Laboratories Ltd)	Amoxicillin trihydrate	25mg/1ml	Oral suspension	Oral	05010103	Broad-spectrum Penicillins
50055	1.97139e+16	Ciprofloxacin 500mg tablets (DE Pharmaceuticals)	Ciprofloxacin hydrochloride	500mg	Tablet	Oral	05011200	Quinolones
50279	1.38328e+16	Augmentin 625mg tablets (DE Pharmaceuticals)	Amoxicillin trihydrate/Potassium clavulanate	500mg + 125mg	Tablet	Oral	05010103	Broad-spectrum Penicillins
50341	680711000001105	Co-amoxiclav 500mg/125mg tablets (Alliance Healthcare (Distribution) Ltd)	Amoxicillin trihydrate/Potassium clavulanate	500mg + 125mg	Tablet	Oral	05010103	Broad-spectrum Penicillins
50446	1.78858e+16	Co-amoxiclav 250mg/125mg tablets (Phoenix Healthcare Distribution Ltd)	Amoxicillin trihydrate/Potassium clavulanate	250mg + 125mg	Tablet	Oral	05010103	Broad-spectrum Penicillins
50580	2.09626e+16	Erythromycin 250mg gastro-resistant capsules (Actavis UK Ltd)	Erythromycin	250mg	Gastro-resistant capsule	Oral	05010500/13060201	Macrolides/Oral Antibacterials For Acne
50595	1.88926e+16	Augmentin 125/31 SF oral suspension (Mawdsley-Brooks & Company Ltd)	Amoxicillin trihydrate/Potassium clavulanate	25mg/1ml + 6.25mg/1ml	Oral suspension	Oral	05010103	Broad-spectrum Penicillins
50601	1.846e+16	Ciprofloxacin 250mg tablets (Accord Healthcare Ltd)	Ciprofloxacin hydrochloride	250mg	Tablet	Oral	05011200	Quinolones
50609	1.79545e+16	Phenoxymethylpenicillin 250mg/5ml oral solution sugar free (Phoenix Healthcare Distribution Ltd)	Phenoxymethylpenicillin potassium	50mg/1ml	Oral solution	Oral	05010101	Benzylpenicillin And Phenoxymethylpenicillin
50694	258211000001108	Erythromycin 250mg gastro-resistant capsules (Alliance Healthcare (Distribution) Ltd)	Erythromycin	250mg	Gastro-resistant capsule	Oral	05010500/13060201	Macrolides/Oral Antibacterials For Acne
50729	1.35783e+16	Flucloxacillin 250mg/5ml oral solution (DE Pharmaceuticals)	Flucloxacillin sodium	50mg/1ml	Oral solution	Oral	05010102	Penicillinase-resistant Penicillins
50742	1.76688e+16	Co-amoxiclav 500mg/125mg tablets (Actavis UK Ltd)	Amoxicillin trihydrate/Potassium clavulanate	500mg + 125mg	Tablet	Oral	05010103	Broad-spectrum Penicillins
50820	1.97291e+16	Flucloxacillin 500mg capsules (Medreich Plc)	Flucloxacillin sodium	500mg	Capsule	Oral	05010102	Penicillinase-resistant Penicillins
50946	1.50807e+16	Clarithromycin 250mg tablets (Sigma Pharmaceuticals Plc)	Clarithromycin	250mg	Tablet	Oral	05010500	Macrolides
50948	1.79023e+16	Erythromycin ethyl succinate 125mg/5ml oral suspension (Phoenix Healthcare Distribution Ltd)	Erythromycin ethyl succinate	25mg/1ml	Oral suspension	Oral	05010500	Macrolides
51037	916911000001106	Flucloxacillin 250mg capsules (Alliance Healthcare (Distribution) Ltd)	Flucloxacillin sodium	250mg	Capsule	Oral	05010102	Penicillinase-resistant Penicillins
51038	2.10387e+16	Phenoxymethylpenicillin 125mg/5ml oral solution sugar free (Bristol Laboratories Ltd)	Phenoxymethylpenicillin potassium	25mg/1ml	Oral solution	Oral	05010101	Benzylpenicillin And Phenoxymethylpenicillin
51154	8825911000001106	Clarithromycin 250mg tablets (Kent Pharmaceuticals Ltd)	Clarithromycin	250mg	Tablet	Oral	05010500	Macrolides
51164	1.84877e+16	Augmentin 125/31 SF oral suspension (Waymade Healthcare Plc)	Amoxicillin trihydrate/Potassium clavulanate	25mg/1ml + 6.25mg/1ml	Oral suspension	Oral	05010103	Broad-spectrum Penicillins
51194	1.4199e+16	Augmentin-Duo 400/57 oral suspension (Sigma Pharmaceuticals Plc)	Amoxicillin trihydrate/Potassium clavulanate	80mg/1ml + 11.4mg/1ml	Oral suspension	Oral	05010103	Broad-spectrum Penicillins
51262	207211000001101	Flucloxacillin 125mg/5ml oral solution (Alliance Healthcare (Distribution) Ltd)	Flucloxacillin sodium	25mg/1ml	Oral solution	Oral	05010102	Penicillinase-resistant Penicillins
51382	1.77817e+16	Amoxicillin 250mg/5ml oral suspension (Phoenix Healthcare Distribution Ltd)	Amoxicillin trihydrate	50mg/1ml	Oral suspension	Oral	05010103	Broad-spectrum Penicillins
51426	2.01658e+16	Clarithromycin 500mg tablets (Accord Healthcare Ltd)	Clarithromycin	500mg	Tablet	Oral	05010500	Macrolides
51432	1.8719e+16	Phenoxymethylpenicillin 125mg/5ml oral solution (Sigma Pharmaceuticals Plc)	Phenoxymethylpenicillin potassium	25mg/1ml	Oral solution	Oral	05010101	Benzylpenicillin And Phenoxymethylpenicillin
51436	1.62614e+16	Amoxil 500mg capsules (Mawdsley-Brooks & Company Ltd)	Amoxicillin trihydrate	500mg	Capsule	Oral	05010103	Broad-spectrum Penicillins
51437	1.61658e+16	Phenoxymethylpenicillin 125mg/5ml oral solution sugar free (Alliance Healthcare (Distribution) Ltd)	Phenoxymethylpenicillin potassium	25mg/1ml	Oral solution	Oral	05010101	Benzylpenicillin And Phenoxymethylpenicillin
51536	1.91874e+16	Amoxicillin 250mg capsules (Milpharm Ltd)	Amoxicillin trihydrate	250mg	Capsule	Oral	05010103	Broad-spectrum Penicillins
51537	211411000001108	Ciprofloxacin 250mg tablets (Alliance Healthcare (Distribution) Ltd)	Ciprofloxacin hydrochloride	250mg	Tablet	Oral	05011200	Quinolones
51623	101911000001100	Co-amoxiclav 250mg/125mg tablets (Alliance Healthcare (Distribution) Ltd)	Amoxicillin trihydrate/Potassium clavulanate	250mg + 125mg	Tablet	Oral	05010103	Broad-spectrum Penicillins
51637	1.12527e+16	Co-amoxiclav 400mg/57mg/5ml oral suspension sugar free (A A H Pharmaceuticals Ltd)	Amoxicillin trihydrate/Potassium clavulanate	80mg/1ml + 11.4mg/1ml	Oral suspension	Oral	05010103	Broad-spectrum Penicillins
51678	9787911000001108	Co-amoxiclav 250mg/62mg/5ml oral suspension sugar free (Almus Pharmaceuticals Ltd)	Amoxicillin trihydrate/Potassium clavulanate	50mg/1ml + 12.5mg/1ml	Oral suspension	Oral	05010103	Broad-spectrum Penicillins
51830	1.60866e+16	Flucloxacillin 250mg/5ml oral solution sugar free (Accord Healthcare Ltd)	Flucloxacillin sodium	50mg/1ml	Oral solution	Oral	05010102	Penicillinase-resistant Penicillins
51831	1.81018e+16	Clarithromycin 125mg/5ml oral suspension (Phoenix Healthcare Distribution Ltd)	Clarithromycin	25mg/1ml	Oral suspension	Oral	05010500	Macrolides
52029	1.74813e+16	Zithromax 250mg capsules (Mawdsley-Brooks & Company Ltd)	Azithromycin dihydrate	250mg	Capsule	Oral	05010500	Macrolides
52058	1.97261e+16	Amoxicillin 500mg capsules (Medreich Plc)	Amoxicillin trihydrate	500mg	Capsule	Oral	05010103	Broad-spectrum Penicillins
52099	1.59893e+16	Ciprofloxacin 750mg tablets (Bristol Laboratories Ltd)	Ciprofloxacin hydrochloride	750mg	Tablet	Oral	05011200	Quinolones
52122	1.59847e+16	Amoxicillin 125mg/5ml oral suspension sugar free (Bristol Laboratories Ltd)	Amoxicillin trihydrate	25mg/1ml	Oral suspension	Oral	05010103	Broad-spectrum Penicillins
52158	9033411000001104	Clarithromycin 250mg tablets (Alliance Healthcare (Distribution) Ltd)	Clarithromycin	250mg	Tablet	Oral	05010500	Macrolides
52177	1.47116e+16	Ciproxin 500mg tablets (Sigma Pharmaceuticals Plc)	Ciprofloxacin hydrochloride	500mg	Tablet	Oral	05011200	Quinolones
52179	1.78517e+16	Cefadroxil 500mg capsules (Phoenix Healthcare Distribution Ltd)	Cefadroxil monohydrate	500mg	Capsule	Oral	05010201	Cephalosporins
52198	1.75364e+16	Co-trimoxazole 80mg/400mg tablets (Sigma Pharmaceuticals Plc)	Trimethoprim/Sulfamethoxazole	80mg + 400mg	Tablet	Oral	05010800	Sulphonamides And Trimethoprim
52207	1.62703e+16	Augmentin 625mg tablets (Mawdsley-Brooks & Company Ltd)	Amoxicillin trihydrate/Potassium clavulanate	500mg + 125mg	Tablet	Oral	05010103	Broad-spectrum Penicillins
52281	1.91932e+16	Flucloxacillin 500mg capsules (Milpharm Ltd)	Flucloxacillin sodium	500mg	Capsule	Oral	05010102	Penicillinase-resistant Penicillins
52282	1.91878e+16	Cefalexin 250mg capsules (Milpharm Ltd)	Cefalexin	250mg	Capsule	Oral	05010201	Cephalosporins
52283	1.03887e+16	Cefalexin 250mg capsules (Arrow Generics Ltd)	Cefalexin	250mg	Capsule	Oral	05010201	Cephalosporins
52309	1.50767e+16	Ciprofloxacin 100mg tablets (Sigma Pharmaceuticals Plc)	Ciprofloxacin hydrochloride	100mg	Tablet	Oral	05011200	Quinolones
52340	1.56975e+17	Cloxacillin 30mg with Ampicillin 60mg/0.6ml suspension	Cloxacillin/Ampicillin Sodium				05010102/05010103	Penicillinase-resistant Penicillins/Broad-spectrum Penicillins
52353	1.86292e+16	Ciproxin 250mg tablets (DE Pharmaceuticals)	Ciprofloxacin hydrochloride	250mg	Tablet	Oral	05011200	Quinolones
52374	9798911000001106	Flucloxacillin 500mg capsules (Almus Pharmaceuticals Ltd)	Flucloxacillin sodium	500mg	Capsule	Oral	05010102	Penicillinase-resistant Penicillins
52411	1.82711e+16	Klaricid 250mg tablets (Necessity Supplies Ltd)	Clarithromycin	250mg	Tablet	Oral	05010500	Macrolides
52428	1.79037e+16	Erythromycin 250mg gastro-resistant tablets (Phoenix Healthcare Distribution Ltd)	Erythromycin	250mg	Gastro-resistant tablet	Oral	05010500/13060201	Macrolides/Oral Antibacterials For Acne
52501	1.84604e+16	Ciprofloxacin 500mg tablets (Accord Healthcare Ltd)	Ciprofloxacin hydrochloride	500mg	Tablet	Oral	05011200	Quinolones
52549	1.81079e+16	Flucloxacillin 250mg/5ml oral solution (Phoenix Healthcare Distribution Ltd)	Flucloxacillin sodium	50mg/1ml	Oral solution	Oral	05010102	Penicillinase-resistant Penicillins
52616	1.03935e+16	Ciprofloxacin 500mg tablets (Arrow Generics Ltd)	Ciprofloxacin hydrochloride	500mg	Tablet	Oral	05011200	Quinolones
52666	1.96923e+16	Augmentin 250/62 SF oral suspension (Sigma Pharmaceuticals Plc)	Amoxicillin trihydrate/Potassium clavulanate	50mg/1ml + 12.5mg/1ml	Oral suspension	Oral	05010103	Broad-spectrum Penicillins
52685	1.77811e+16	Amoxicillin 125mg/5ml oral suspension (Phoenix Healthcare Distribution Ltd)	Amoxicillin trihydrate	25mg/1ml	Oral suspension	Oral	05010103	Broad-spectrum Penicillins
52719	1.3765e+16	Clarithromycin 250mg tablets (Apotex UK Ltd)	Clarithromycin	250mg	Tablet	Oral	05010500	Macrolides
52738	2.10389e+16	Phenoxymethylpenicillin 250mg/5ml oral solution sugar free (Bristol Laboratories Ltd)	Phenoxymethylpenicillin potassium	50mg/1ml	Oral solution	Oral	05010101	Benzylpenicillin And Phenoxymethylpenicillin
52771	1.59819e+16	Amoxicillin 500mg capsules (Bristol Laboratories Ltd)	Amoxicillin trihydrate	500mg	Capsule	Oral	05010103	Broad-spectrum Penicillins
52807	1.65027e+16	Ciproxin 500mg tablets (Mawdsley-Brooks & Company Ltd)	Ciprofloxacin hydrochloride	500mg	Tablet	Oral	05011200	Quinolones
52820	116511000001101	Amoxicillin 500mg capsules (Alliance Healthcare (Distribution) Ltd)	Amoxicillin trihydrate	500mg	Capsule	Oral	05010103	Broad-spectrum Penicillins
52851	324911000001101	Cefalexin 500mg capsules (Alliance Healthcare (Distribution) Ltd)	Cefalexin	500mg	Capsule	Oral	05010201	Cephalosporins
52857	1.77819e+16	Amoxicillin 125mg/5ml oral suspension sugar free (Phoenix Healthcare Distribution Ltd)	Amoxicillin trihydrate	25mg/1ml	Oral suspension	Oral	05010103	Broad-spectrum Penicillins
52860	364011000001109	Erythromycin ethyl succinate 250mg/5ml oral suspension sugar free (Alliance Healthcare (Distribution) Ltd)	Erythromycin ethyl succinate	50mg/1ml	Oral suspension	Oral	05010500	Macrolides
52906	789411000001103	Erythromycin 250mg gastro-resistant tablets (Alliance Healthcare (Distribution) Ltd)	Erythromycin	250mg	Gastro-resistant tablet	Oral	05010500/13060201	Macrolides/Oral Antibacterials For Acne
52945	1.08928e+16	Ciprofloxacin 200mg/100ml solution for infusion vials	Ciprofloxacin lactate	2mg/1ml	Solution for infusion	Intravenous	05011200	Quinolones
52952	1.82819e+16	Erythromycin 250mg gastro-resistant tablets (Strides Shasun (UK) Ltd)	Erythromycin	250mg	Gastro-resistant tablet	Oral	05010500/13060201	Macrolides/Oral Antibacterials For Acne
52967	1.66808e+16	Vibramycin-D 100mg dispersible tablets (Stephar (U.K.) Ltd)	Doxycycline monohydrate	100mg	Dispersible tablet	Oral	05010300/05040100/13060201	Tetracyclines/Antimalarials/Oral Antibacterials For Acne
52990	1.54531e+16	Vancomycin 125mg/5ml oral suspension	Vancomycin hydrochloride	25mg/1ml	Oral suspension	Oral	05010700	Other Antibacterials
53078	264811000001108	Amoxicillin 125mg/5ml oral suspension sugar free (Alliance Healthcare (Distribution) Ltd)	Amoxicillin trihydrate	25mg/1ml	Oral suspension	Oral	05010103	Broad-spectrum Penicillins
53086	1.9715e+16	Clarithromycin 250mg tablets (DE Pharmaceuticals)	Clarithromycin	250mg	Tablet	Oral	05010500	Macrolides
53088	1.10188e+16	Ciprofloxacin 500mg tablets (Dr Reddy's Laboratories (UK) Ltd)	Ciprofloxacin hydrochloride	500mg	Tablet	Oral	05011200	Quinolones
53109	1.75226e+16	Clarithromycin 500mg tablets (Somex Pharma)	Clarithromycin	500mg	Tablet	Oral	05010500	Macrolides
53135	2.05627e+16	Vibramycin-D 100mg dispersible tablets (Waymade Healthcare Plc)	Doxycycline monohydrate	100mg	Dispersible tablet	Oral	05010300/05040100/13060201	Tetracyclines/Antimalarials/Oral Antibacterials For Acne
53144	2.00967e+16	Clarithromycin 250mg tablets (Wockhardt UK Ltd)	Clarithromycin	250mg	Tablet	Oral	05010500	Macrolides
53153	1.78596e+16	Clarithromycin 250mg tablets (Phoenix Healthcare Distribution Ltd)	Clarithromycin	250mg	Tablet	Oral	05010500	Macrolides
53168	9547411000001108	Clarithromycin 125mg/5ml oral suspension (Sandoz Ltd)	Clarithromycin	25mg/1ml	Oral suspension	Oral	05010500	Macrolides
53179	9547911000001100	Clarithromycin 250mg/5ml oral suspension (Sandoz Ltd)	Clarithromycin	50mg/1ml	Oral suspension	Oral	05010500	Macrolides
53270	2.16965e+17	Chloramphenicol intrathecal (huddersfield royal infirmary)	Chloramphenicol				05010700	Other Antibacterials
53310	1.50834e+16	Doxycycline 100mg capsules (Sigma Pharmaceuticals Plc)	Doxycycline hyclate	100mg	Capsule	Oral	05010300/05040100/13060201	Tetracyclines/Antimalarials/Oral Antibacterials For Acne
53329	2.01295e+16	Phenoxymethylpenicillin 125mg/5ml oral solution (Crescent Pharma Ltd)	Phenoxymethylpenicillin potassium	25mg/1ml	Oral solution	Oral	05010101	Benzylpenicillin And Phenoxymethylpenicillin
53398	1.79977e+16	Clarithromycin 500mg powder for concentrate for solution for infusion vials (Mercury Pharma Group Ltd)	Clarithromycin	500mg	Powder for solution for infusion	Intravenous	05010500	Macrolides
53467	1.87194e+16	Phenoxymethylpenicillin 250mg/5ml oral solution (Sigma Pharmaceuticals Plc)	Phenoxymethylpenicillin potassium	50mg/1ml	Oral solution	Oral	05010101	Benzylpenicillin And Phenoxymethylpenicillin
53519	1.61492e+16	Ciproxin 250mg tablets (Lexon (UK) Ltd)	Ciprofloxacin hydrochloride	250mg	Tablet	Oral	05011200	Quinolones
53609	1.98339e+16	Co-amoxiclav 500mg/125mg tablets (APC Pharmaceuticals & Chemicals (Europe) Ltd)	Amoxicillin trihydrate/Potassium clavulanate	500mg + 125mg	Tablet	Oral	05010103	Broad-spectrum Penicillins
53627	1.84582e+16	Amoxicillin 500mg capsules (Accord Healthcare Ltd)	Amoxicillin trihydrate	500mg	Capsule	Oral	05010103	Broad-spectrum Penicillins
53641	1.82808e+16	Ciprofloxacin 500mg tablets (Strides Shasun (UK) Ltd)	Ciprofloxacin hydrochloride	500mg	Tablet	Oral	05011200	Quinolones
53652	322611000001104	Phenoxymethylpenicillin 250mg/5ml oral solution (Alliance Healthcare (Distribution) Ltd)	Phenoxymethylpenicillin potassium	50mg/1ml	Oral solution	Oral	05010101	Benzylpenicillin And Phenoxymethylpenicillin
53673	1.94487e+16	Levofloxacin 500mg/100ml infusion bags	Levofloxacin hemihydrate	5mg/1ml	Infusion	Intravenous	05011200	Quinolones
53681	1.01452e+16	Vancomycin powder	Vancomycin hydrochloride	1mg/1mg	Powder	Route of administration not applicable	50030000	Extemporaneous Item
53682	1.32895e+17	Penicillin G 12mg/vial intrathecal injection	Benzylpenicillin Sodium/Sodium Citrate				05010101	Benzylpenicillin And Phenoxymethylpenicillin
53688	9038211000001104	Clarithromycin 250mg tablets (Ranbaxy (UK) Ltd)	Clarithromycin	250mg	Tablet	Oral	05010500	Macrolides
53703	8826111000001102	Clarithromycin 500mg tablets (Kent Pharmaceuticals Ltd)	Clarithromycin	500mg	Tablet	Oral	05010500	Macrolides
53715	1.79655e+16	Clarithromycin 500mg tablets (Almus Pharmaceuticals Ltd)	Clarithromycin	500mg	Tablet	Oral	00000000	Unknown
53776	1.97152e+16	Clarithromycin 500mg tablets (DE Pharmaceuticals)	Clarithromycin	500mg	Tablet	Oral	05010500	Macrolides
53850	1.36525e+16	Azithromycin 200mg/5ml oral suspension (A A H Pharmaceuticals Ltd)	Azithromycin	40mg/1ml	Oral suspension	Oral	05010500	Macrolides
53851	231911000001109	Flucloxacillin 250mg powder for solution for injection vials (Wockhardt UK Ltd)	Flucloxacillin sodium	250mg	Powder for solution for injection	Intramuscular/Intravenous/Inhalation/Intraarticular/Intrapleural	05010102	Penicillinase-resistant Penicillins
53875	1.37458e+16	Clarithromycin 500mg tablets (Tillomed Laboratories Ltd)	Clarithromycin	500mg	Tablet	Oral	05010500	Macrolides
53876	1.6166e+16	Phenoxymethylpenicillin 250mg/5ml oral solution sugar free (Alliance Healthcare (Distribution) Ltd)	Phenoxymethylpenicillin potassium	50mg/1ml	Oral solution	Oral	05010101	Benzylpenicillin And Phenoxymethylpenicillin
53878	735711000001101	Ciprofloxacin 500mg tablets (Ranbaxy (UK) Ltd)	Ciprofloxacin hydrochloride	500mg	Tablet	Oral	05011200	Quinolones
53884	4213611000001104	Vancomycin 500mg powder for concentrate for solution for infusion vials (Pfizer Ltd)	Vancomycin hydrochloride	500mg	Powder for solution for infusion	Gastroenteral/Intravenous/Oral	05010700	Other Antibacterials
53888	2.47425e+17	Phenoxymethylpenicillin 666mg tablet	Phenoxymethylpenicillin Potassium				05010101	Benzylpenicillin And Phenoxymethylpenicillin
53924	1.50655e+16	Amoxicillin 250mg/5ml oral suspension (Sigma Pharmaceuticals Plc)	Amoxicillin trihydrate	50mg/1ml	Oral suspension	Oral	05010103	Broad-spectrum Penicillins
53942	2.45445e+17	Amoxicillin 125mg / Clavulanic acid 62.5mg/5ml oral suspension	Amoxicillin Trihydrate/Potassium Clavulanate				05010103	Broad-spectrum Penicillins
53945	534211000001106	Cefalexin 125mg/5ml oral suspension (Alliance Healthcare (Distribution) Ltd)	Cefalexin	25mg/1ml	Oral suspension	Oral	05010201	Cephalosporins
53973	2849911000001100	Doxycycline 50mg capsules (Alliance Healthcare (Distribution) Ltd)	Doxycycline hyclate	50mg	Capsule	Oral	05010300/05040100/13060201	Tetracyclines/Antimalarials/Oral Antibacterials For Acne
53986	1.9733e+16	Erythromycin 250mg gastro-resistant tablets (Medreich Plc)	Erythromycin	250mg	Gastro-resistant tablet	Oral	05010500/13060201	Macrolides/Oral Antibacterials For Acne
53996	1.91996e+16	Co-amoxiclav 500mg/125mg tablets (Aurobindo Pharma Ltd)	Amoxicillin trihydrate/Potassium clavulanate	500mg + 125mg	Tablet	Oral	05010103	Broad-spectrum Penicillins
54052	1.36131e+16	Co-amoxiclav 125mg/31mg/5ml oral suspension (A A H Pharmaceuticals Ltd)	Amoxicillin trihydrate/Potassium clavulanate	25mg/1ml + 6.25mg/1ml	Oral suspension	Oral	05010103	Broad-spectrum Penicillins
54098	1.61728e+16	Erythroped A 500mg tablets (Lexon (UK) Ltd)	Erythromycin ethyl succinate	500mg	Tablet	Oral	05010500	Macrolides
54185	1.81454e+16	Amoxicillin 250mg capsules (Wockhardt UK Ltd)	Amoxicillin trihydrate	250mg	Capsule	Oral	05010103	Broad-spectrum Penicillins
54208	1.50809e+16	Clarithromycin 250mg/5ml oral suspension (Sigma Pharmaceuticals Plc)	Clarithromycin	50mg/1ml	Oral suspension	Oral	05010500	Macrolides
54222	730511000001101	Amoxicillin 250mg/5ml oral suspension sugar free (Alliance Healthcare (Distribution) Ltd)	Amoxicillin trihydrate	50mg/1ml	Oral suspension	Oral	05010103	Broad-spectrum Penicillins
54241	9253011000001104	Clarithromycin 250mg/5ml oral suspension (A A H Pharmaceuticals Ltd)	Clarithromycin	50mg/1ml	Oral suspension	Oral	05010500	Macrolides
54269	1.75224e+16	Clarithromycin 250mg tablets (Somex Pharma)	Clarithromycin	250mg	Tablet	Oral	05010500	Macrolides
54270	2.15324e+16	Phenoxymethylpenicillin 125mg/5ml oral solution (Ennogen Healthcare Ltd)	Phenoxymethylpenicillin potassium	25mg/1ml	Oral solution	Oral	05010101	Benzylpenicillin And Phenoxymethylpenicillin
54271	1.51227e+16	Amoxicillin 250mg capsules (Mawdsley-Brooks & Company Ltd)	Amoxicillin trihydrate	250mg	Capsule	Oral	05010103	Broad-spectrum Penicillins
54302	1.97295e+16	Ciprofloxacin 250mg tablets (Medreich Plc)	Ciprofloxacin hydrochloride	250mg	Tablet	Oral	05011200	Quinolones
54310	2.10383e+16	Phenoxymethylpenicillin 125mg/5ml oral solution (Bristol Laboratories Ltd)	Phenoxymethylpenicillin potassium	25mg/1ml	Oral solution	Oral	05010101	Benzylpenicillin And Phenoxymethylpenicillin
54324	1.55158e+16	Co-amoxiclav 125mg/31mg/5ml oral suspension sugar free (Actavis UK Ltd)	Amoxicillin trihydrate/Potassium clavulanate	25mg/1ml + 6.25mg/1ml	Oral suspension	Oral	05010103	Broad-spectrum Penicillins
54393	1.03932e+16	Ciprofloxacin 250mg tablets (Arrow Generics Ltd)	Ciprofloxacin hydrochloride	250mg	Tablet	Oral	05011200	Quinolones
54452	370711000001105	Co-amoxiclav 125mg/31mg/5ml oral suspension sugar free (Alliance Healthcare (Distribution) Ltd)	Amoxicillin trihydrate/Potassium clavulanate	25mg/1ml + 6.25mg/1ml	Oral suspension	Oral	05010103	Broad-spectrum Penicillins
54455	7.4625e+16	Crystapen 6g/vial Injection (Glaxo Laboratories Ltd)	Benzylpenicillin Sodium	6g/vial	Injection		05010101	Benzylpenicillin And Phenoxymethylpenicillin
54471	698211000001101	Ampicillin 250mg capsules (Kent Pharmaceuticals Ltd)	Ampicillin	250mg	Capsule	Oral	05010103	Broad-spectrum Penicillins
54472	2.01656e+16	Clarithromycin 250mg tablets (Accord Healthcare Ltd)	Clarithromycin	250mg	Tablet	Oral	05010500	Macrolides
54491	1.59816e+16	Amoxicillin 250mg capsules (Bristol Laboratories Ltd)	Amoxicillin trihydrate	250mg	Capsule	Oral	05010103	Broad-spectrum Penicillins
54529	2.04945e+17	Clarithromycin 500mg Modified-release tablet (Hillcross Pharmaceuticals Ltd)	Clarithromycin	500mg	Modified-release tablet	Oral	05010500	Macrolides
54552	2.10385e+16	Phenoxymethylpenicillin 250mg/5ml oral solution (Bristol Laboratories Ltd)	Phenoxymethylpenicillin potassium	50mg/1ml	Oral solution	Oral	05010101	Benzylpenicillin And Phenoxymethylpenicillin
54555	1.97134e+16	Ciprofloxacin 100mg tablets (DE Pharmaceuticals)	Ciprofloxacin hydrochloride	100mg	Tablet	Oral	05011200	Quinolones
54591	1.7886e+16	Co-amoxiclav 500mg/125mg tablets (Phoenix Healthcare Distribution Ltd)	Amoxicillin trihydrate/Potassium clavulanate	500mg + 125mg	Tablet	Oral	05010103	Broad-spectrum Penicillins
54663	8951511000001108	Ciproxin Infusion 200mg/100ml solution for infusion bottles (Bayer Plc)	Ciprofloxacin lactate	2mg/1ml	Solution for infusion	Intravenous	05011200	Quinolones
54674	1.7858e+16	Ciprofloxacin 100mg tablets (Phoenix Healthcare Distribution Ltd)	Ciprofloxacin hydrochloride	100mg	Tablet	Oral	05011200	Quinolones
54701	1.59889e+16	Ciprofloxacin 250mg tablets (Bristol Laboratories Ltd)	Ciprofloxacin hydrochloride	250mg	Tablet	Oral	05011200	Quinolones
54708	1.15286e+16	Co-amoxiclav 250mg/62mg/5ml oral suspension (A A H Pharmaceuticals Ltd)	Amoxicillin trihydrate/Potassium clavulanate	50mg/1ml + 12.5mg/1ml	Oral suspension	Oral	05010103	Broad-spectrum Penicillins
54725	1.91876e+16	Amoxicillin 500mg capsules (Milpharm Ltd)	Amoxicillin trihydrate	500mg	Capsule	Oral	05010103	Broad-spectrum Penicillins
54727	2.15326e+16	Phenoxymethylpenicillin 250mg/5ml oral solution (Ennogen Healthcare Ltd)	Phenoxymethylpenicillin potassium	50mg/1ml	Oral solution	Oral	05010101	Benzylpenicillin And Phenoxymethylpenicillin
54732	7320111000001106	Co-amoxiclav 125mg/31mg/5ml oral suspension (Mylan)	Amoxicillin trihydrate/Potassium clavulanate	25mg/1ml + 6.25mg/1ml	Oral suspension	Oral	05010103	Broad-spectrum Penicillins
54780	7320411000001101	Co-amoxiclav 250mg/62mg/5ml oral suspension (Mylan)	Amoxicillin trihydrate/Potassium clavulanate	50mg/1ml + 12.5mg/1ml	Oral suspension	Oral	05010103	Broad-spectrum Penicillins
54796	1.2948e+16	Amoxicillin 250mg capsules (Boston Healthcare Ltd)	Amoxicillin trihydrate	250mg	Capsule	Oral	05010103	Broad-spectrum Penicillins
54808	9787711000001108	Co-amoxiclav 125mg/31mg/5ml oral suspension sugar free (Almus Pharmaceuticals Ltd)	Amoxicillin trihydrate/Potassium clavulanate	25mg/1ml + 6.25mg/1ml	Oral suspension	Oral	05010103	Broad-spectrum Penicillins
54821	2.18345e+16	Phenoxymethylpenicillin 250mg/5ml oral solution sugar free (Cubic Pharmaceuticals Ltd)	Phenoxymethylpenicillin potassium	50mg/1ml	Oral solution	Oral	05010101	Benzylpenicillin And Phenoxymethylpenicillin
54864	606011000001105	Cefalexin 250mg capsules (Alliance Healthcare (Distribution) Ltd)	Cefalexin	250mg	Capsule	Oral	05010201	Cephalosporins
54882	1.79652e+16	Clarithromycin 250mg tablets (Almus Pharmaceuticals Ltd)	Clarithromycin	250mg	Tablet	Oral	00000000	Unknown
54897	1.37456e+16	Clarithromycin 250mg tablets (Tillomed Laboratories Ltd)	Clarithromycin	250mg	Tablet	Oral	05010500	Macrolides
54903	9157411000001102	Clarithromycin 125mg/5ml oral suspension (Alliance Healthcare (Distribution) Ltd)	Clarithromycin	25mg/1ml	Oral suspension	Oral	05010500	Macrolides
54907	1.56955e+17	Cloxacillin 250mg with Ampicillin 250mg injection	Cloxacillin/Ampicillin Sodium				05010102/05010103	Penicillinase-resistant Penicillins/Broad-spectrum Penicillins
54914	802611000001106	Co-trimoxazole 80mg/400mg tablets (Kent Pharmaceuticals Ltd)	Trimethoprim/Sulfamethoxazole	80mg + 400mg	Tablet	Oral	05010800	Sulphonamides And Trimethoprim
54953	1.76487e+16	Clarithromycin 500mg powder for concentrate for solution for infusion vials (Martindale Pharmaceuticals Ltd)	Clarithromycin	500mg	Powder for solution for infusion	Intravenous	05010500	Macrolides
54955	1.9188e+16	Cefalexin 500mg capsules (Milpharm Ltd)	Cefalexin	500mg	Capsule	Oral	05010201	Cephalosporins
54993	1.08929e+16	Ciprofloxacin 400mg/200ml solution for infusion vials	Ciprofloxacin lactate	2mg/1ml	Solution for infusion	Intravenous	05011200	Quinolones
55018	1.59845e+16	Amoxicillin 250mg/5ml oral suspension (Bristol Laboratories Ltd)	Amoxicillin trihydrate	50mg/1ml	Oral suspension	Oral	05010103	Broad-spectrum Penicillins
55047	856111000001107	Amoxicillin 125mg/5ml oral suspension (Sandoz Ltd)	Amoxicillin trihydrate	25mg/1ml	Oral suspension	Oral	05010103	Broad-spectrum Penicillins
55133	1.01398e+16	Erythromycin 250mg gastro-resistant capsules (Kent Pharmaceuticals Ltd)	Erythromycin	250mg	Gastro-resistant capsule	Oral	05010500/13060201	Macrolides/Oral Antibacterials For Acne
55148	9157711000001108	Clarithromycin 250mg/5ml oral suspension (Alliance Healthcare (Distribution) Ltd)	Clarithromycin	50mg/1ml	Oral suspension	Oral	05010500	Macrolides
55300	5.2965e+16	Erythromycin 500mg Tablet (Teva UK Ltd)	Erythromycin	500mg	Tablet		05010500/13060201	Macrolides/Oral Antibacterials For Acne
55311	2.18447e+16	Phenoxymethylpenicillin 250mg tablets (Waymade Healthcare Plc)	Phenoxymethylpenicillin potassium	250mg	Tablet	Oral	05010101	Benzylpenicillin And Phenoxymethylpenicillin
55312	2.20091e+16	Co-amoxiclav 250mg/125mg tablets (Waymade Healthcare Plc)	Amoxicillin trihydrate/Potassium clavulanate	250mg + 125mg	Tablet	Oral	05010103	Broad-spectrum Penicillins
55387	323874002	Cefuroxime 125mg granules sachets	Cefuroxime axetil	125mg	Granules	Oral	00000000	Unknown
55394	1.81461e+16	Amoxicillin 500mg capsules (Wockhardt UK Ltd)	Amoxicillin trihydrate	500mg	Capsule	Oral	05010103	Broad-spectrum Penicillins
55397	2.1935e+16	Erythromycin 250mg gastro-resistant capsules (Waymade Healthcare Plc)	Erythromycin	250mg	Gastro-resistant capsule	Oral	05010500/13060201	Macrolides/Oral Antibacterials For Acne
55428	2.18545e+16	Clarithromycin 250mg/5ml oral suspension (Waymade Healthcare Plc)	Clarithromycin	50mg/1ml	Oral suspension	Oral	05010500	Macrolides
55438	1.62481e+16	Flucloxacillin 250mg/5ml oral solution sugar free (Kent Pharmaceuticals Ltd)	Flucloxacillin sodium	50mg/1ml	Oral solution	Oral	05010102	Penicillinase-resistant Penicillins
55483	1.91916e+16	Erythromycin 250mg gastro-resistant tablets (Milpharm Ltd)	Erythromycin	250mg	Gastro-resistant tablet	Oral	05010500/13060201	Macrolides/Oral Antibacterials For Acne
55499	673011000001105	Amoxicillin 250mg/5ml oral suspension (Ranbaxy (UK) Ltd)	Amoxicillin trihydrate	50mg/1ml	Oral suspension	Oral	05010103	Broad-spectrum Penicillins
55519	2.19334e+16	Doxycycline 100mg capsules (Waymade Healthcare Plc)	Doxycycline hyclate	100mg	Capsule	Oral	05010300/05040100/13060201	Tetracyclines/Antimalarials/Oral Antibacterials For Acne
55527	1.29482e+16	Amoxicillin 500mg capsules (Boston Healthcare Ltd)	Amoxicillin trihydrate	500mg	Capsule	Oral	05010103	Broad-spectrum Penicillins
55589	580111000001102	Erythromycin ethyl succinate 125mg/5ml oral suspension sugar free (Alliance Healthcare (Distribution) Ltd)	Erythromycin ethyl succinate	25mg/1ml	Oral suspension	Oral	05010500	Macrolides
55626	2.17758e+16	Amoxicillin 125mg/5ml oral suspension sugar free (Waymade Healthcare Plc)	Amoxicillin trihydrate	25mg/1ml	Oral suspension	Oral	05010103	Broad-spectrum Penicillins
55708	1.92966e+16	Levofloxacin 250mg tablets (Actavis UK Ltd)	Levofloxacin hemihydrate	250mg	Tablet	Oral	05011200	Quinolones
55754	2.19979e+16	Flucloxacillin 125mg/5ml oral solution (Waymade Healthcare Plc)	Flucloxacillin sodium	25mg/1ml	Oral solution	Oral	05010102	Penicillinase-resistant Penicillins
55799	1.50875e+16	Flucloxacillin 500mg capsules (Sigma Pharmaceuticals Plc)	Flucloxacillin sodium	500mg	Capsule	Oral	05010102	Penicillinase-resistant Penicillins
55827	3928511000001100	Chloramphenicol 250mg capsules (A A H Pharmaceuticals Ltd)	Chloramphenicol	250mg	Capsule	Oral	05010700	Other Antibacterials
55829	2.14085e+17	Benzylpenicillin 12mg/vial intrathecal injection	Benzylpenicillin Sodium/Sodium Citrate				05010101	Benzylpenicillin And Phenoxymethylpenicillin
55846	5595001000027105	Ampicillin 125mg/5ml Liquid (C P Pharmaceuticals Ltd)	Ampicillin	25mg/1ml	Oral suspension	Oral	05010103	Broad-spectrum Penicillins
55877	8745411000001104	Ceftazidime 2g powder for solution for injection vials (Genus Pharmaceuticals Ltd)	Ceftazidime pentahydrate	2gram	Powder for solution for injection	Intramuscular/Intravenous	05010201	Cephalosporins
55895	1.14003e+16	Ceftriaxone 1g powder for solution for injection vials (PLIVA Pharma Ltd)	Ceftriaxone sodium	1gram	Powder for solution for injection	Intravenous/Intramuscular	05010201	Cephalosporins
55897	1.98432e+16	Ceftazidime 1g powder for solution for injection vials (Mylan)	Ceftazidime pentahydrate	1gram	Powder for solution for injection	Intramuscular/Intravenous	05010201	Cephalosporins
55917	1.97297e+16	Ciprofloxacin 500mg tablets (Medreich Plc)	Ciprofloxacin hydrochloride	500mg	Tablet	Oral	05011200	Quinolones
56012	1.95117e+16	Levofloxacin 250mg tablets (Dr Reddy's Laboratories (UK) Ltd)	Levofloxacin hemihydrate	250mg	Tablet	Oral	05011200	Quinolones
56027	1.50873e+16	Flucloxacillin 250mg capsules (Sigma Pharmaceuticals Plc)	Flucloxacillin sodium	250mg	Capsule	Oral	05010102	Penicillinase-resistant Penicillins
56075	3.60389e+16	Levofloxacin 500mg/100ml solution for infusion vials	Levofloxacin hemihydrate	5mg/1ml	Solution for infusion	Intravenous	05011200	Quinolones
56142	2.18443e+16	Phenoxymethylpenicillin 125mg/5ml oral solution sugar free (Waymade Healthcare Plc)	Phenoxymethylpenicillin potassium	25mg/1ml	Oral solution	Oral	05010101	Benzylpenicillin And Phenoxymethylpenicillin
56189	1.64436e+16	Flucloxacillin 250mg/5ml oral solution sugar free (A A H Pharmaceuticals Ltd)	Flucloxacillin sodium	50mg/1ml	Oral solution	Oral	05010102	Penicillinase-resistant Penicillins
56198	1.74728e+16	Vibramycin-D 100mg dispersible tablets (Mawdsley-Brooks & Company Ltd)	Doxycycline monohydrate	100mg	Dispersible tablet	Oral	05010300/05040100/13060201	Tetracyclines/Antimalarials/Oral Antibacterials For Acne
56203	1.42231e+16	Erythroped A 500mg tablets (Sigma Pharmaceuticals Plc)	Erythromycin ethyl succinate	500mg	Tablet	Oral	05010500	Macrolides
56223	828811000001100	Amoxicillin 250mg/5ml oral suspension (Sandoz Ltd)	Amoxicillin trihydrate	50mg/1ml	Oral suspension	Oral	05010103	Broad-spectrum Penicillins
56246	2.18445e+16	Phenoxymethylpenicillin 250mg/5ml oral solution sugar free (Waymade Healthcare Plc)	Phenoxymethylpenicillin potassium	50mg/1ml	Oral solution	Oral	05010101	Benzylpenicillin And Phenoxymethylpenicillin
56250	4814611000001109	Cefadroxil 500mg capsules (Sandoz Ltd)	Cefadroxil monohydrate	500mg	Capsule	Oral	05010201	Cephalosporins
56251	2.18632e+16	Phenoxymethylpenicillin 125mg/5ml oral solution sugar free (Cubic Pharmaceuticals Ltd)	Phenoxymethylpenicillin potassium	25mg/1ml	Oral solution	Oral	05010101	Benzylpenicillin And Phenoxymethylpenicillin
56381	1.82806e+16	Ciprofloxacin 250mg tablets (Strides Shasun (UK) Ltd)	Ciprofloxacin hydrochloride	250mg	Tablet	Oral	05011200	Quinolones
56384	1.60509e+16	Flucloxacillin 500mg capsules (Bristol Laboratories Ltd)	Flucloxacillin sodium	500mg	Capsule	Oral	05010102	Penicillinase-resistant Penicillins
56439	1.15282e+16	Ciprofloxacin 200mg/100ml solution for infusion vials (A A H Pharmaceuticals Ltd)	Ciprofloxacin lactate	2mg/1ml	Solution for infusion	Intravenous	05011200	Quinolones
56444	1.36124e+16	Ceftriaxone 250mg powder for solution for injection vials (A A H Pharmaceuticals Ltd)	Ceftriaxone sodium	250mg	Powder for solution for injection	Intramuscular/Intravenous	05010201	Cephalosporins
56561	2.17665e+16	Amoxicillin 125mg/5ml oral suspension (Waymade Healthcare Plc)	Amoxicillin trihydrate	25mg/1ml	Oral suspension	Oral	05010103	Broad-spectrum Penicillins
56578	2.20077e+16	Co-amoxiclav 250mg/62mg/5ml oral suspension sugar free (Waymade Healthcare Plc)	Amoxicillin trihydrate/Potassium clavulanate	50mg/1ml + 12.5mg/1ml	Oral suspension	Oral	05010103	Broad-spectrum Penicillins
56591	1.61396e+16	Augmentin-Duo 400/57 oral suspension (Lexon (UK) Ltd)	Amoxicillin trihydrate/Potassium clavulanate	80mg/1ml + 11.4mg/1ml	Oral suspension	Oral	05010103	Broad-spectrum Penicillins
56700	1.75843e+16	Amoxil 500mg capsules (Necessity Supplies Ltd)	Amoxicillin trihydrate	500mg	Capsule	Oral	05010103	Broad-spectrum Penicillins
56717	390611000001106	Flucloxacillin 500mg powder for solution for injection vials (A A H Pharmaceuticals Ltd)	Flucloxacillin sodium	500mg	Powder for solution for injection	Intramuscular/Intravenous/Inhalation/Intraarticular/Intrapleural	05010102	Penicillinase-resistant Penicillins
56789	1.98343e+16	Ciprofloxacin 500mg tablets (APC Pharmaceuticals & Chemicals (Europe) Ltd)	Ciprofloxacin hydrochloride	500mg	Tablet	Oral	05011200	Quinolones
56856	935711000001105	Ciprofloxacin 750mg tablets (Ranbaxy (UK) Ltd)	Ciprofloxacin hydrochloride	750mg	Tablet	Oral	05011200	Quinolones
56869	2.01364e+16	Flucloxacillin 125mg/5ml oral solution (Crescent Pharma Ltd)	Flucloxacillin sodium	25mg/1ml	Oral solution	Oral	05010102	Penicillinase-resistant Penicillins
56884	1.78854e+16	Co-amoxiclav 125mg/31mg/5ml oral suspension sugar free (Phoenix Healthcare Distribution Ltd)	Amoxicillin trihydrate/Potassium clavulanate	25mg/1ml + 6.25mg/1ml	Oral suspension	Oral	05010103	Broad-spectrum Penicillins
56942	871611000001108	Phenoxymethylpenicillin 250mg tablets (The Boots Company Plc)	Phenoxymethylpenicillin potassium	250mg	Tablet	Oral	05010101	Benzylpenicillin And Phenoxymethylpenicillin
57081	2.20096e+16	Co-amoxiclav 500mg/125mg tablets (Waymade Healthcare Plc)	Amoxicillin trihydrate/Potassium clavulanate	500mg + 125mg	Tablet	Oral	05010103	Broad-spectrum Penicillins
57106	1.97289e+16	Flucloxacillin 250mg capsules (Medreich Plc)	Flucloxacillin sodium	250mg	Capsule	Oral	05010102	Penicillinase-resistant Penicillins
57118	254711000001109	Ciprofloxacin 250mg tablets (Kent Pharmaceuticals Ltd)	Ciprofloxacin hydrochloride	250mg	Tablet	Oral	05011200	Quinolones
57178	1.51233e+16	Amoxicillin 3g oral powder sachets sugar free (Mawdsley-Brooks & Company Ltd)	Amoxicillin trihydrate	3gram	Powder	Oral	05010103	Broad-spectrum Penicillins
57267	2.18543e+16	Clarithromycin 125mg/5ml oral suspension (Waymade Healthcare Plc)	Clarithromycin	25mg/1ml	Oral suspension	Oral	05010500	Macrolides
57292	2.19977e+16	Flucloxacillin 250mg/5ml oral solution sugar free (Waymade Healthcare Plc)	Flucloxacillin sodium	50mg/1ml	Oral solution	Oral	05010102	Penicillinase-resistant Penicillins
57331	97911000001102	Flucloxacillin 250mg powder for solution for injection vials (A A H Pharmaceuticals Ltd)	Flucloxacillin sodium	250mg	Powder for solution for injection	Intramuscular/Intravenous/Inhalation/Intraarticular/Intrapleural	05010102	Penicillinase-resistant Penicillins
57415	1.81077e+16	Flucloxacillin 125mg/5ml oral solution (Phoenix Healthcare Distribution Ltd)	Flucloxacillin sodium	25mg/1ml	Oral solution	Oral	05010102	Penicillinase-resistant Penicillins
57462	2.01372e+16	Flucloxacillin 250mg/5ml oral solution (Crescent Pharma Ltd)	Flucloxacillin sodium	50mg/1ml	Oral solution	Oral	05010102	Penicillinase-resistant Penicillins
57485	32611000001100	Flucloxacillin 500mg capsules (Alliance Healthcare (Distribution) Ltd)	Flucloxacillin sodium	500mg	Capsule	Oral	05010102	Penicillinase-resistant Penicillins
57602	1.46587e+16	Rifinah 300mg/150mg tablets (Sigma Pharmaceuticals Plc)	Rifampicin/Isoniazid	300mg + 150mg	Tablet	Oral	05010900	Antituberculosis Drugs
57634	1.9193e+16	Flucloxacillin 250mg capsules (Milpharm Ltd)	Flucloxacillin sodium	250mg	Capsule	Oral	05010102	Penicillinase-resistant Penicillins
57660	1.79652e+16	Clarithromycin 250mg tablets (Almus Pharmaceuticals Ltd)	Clarithromycin	250mg	Tablet	Oral	05010500	Macrolides
57703	8967411000001108	Ciprofloxacin 200mg/100ml solution for infusion bottles	Ciprofloxacin lactate	2mg/1ml	Solution for infusion	Intravenous	05011200	Quinolones
57754	6.1585e+16	Penicillin VK 250mg Tablet (Nucross)	Phenoxymethylpenicillin potassium	250mg	Tablet	Oral	05010101	Benzylpenicillin And Phenoxymethylpenicillin
57833	5334311000001104	Amoxil 500mg capsules (Waymade Healthcare Plc)	Amoxicillin trihydrate	500mg	Capsule	Oral	05010103	Broad-spectrum Penicillins
57842	4532811000001108	Cefotaxime 500mg powder for solution for injection vials (Genus Pharmaceuticals Ltd)	Cefotaxime sodium	500mg	Powder for solution for injection	Intravenous/Intramuscular	05010201	Cephalosporins
57886	1.65404e+16	Amoxil 500mg capsules (Stephar (U.K.) Ltd)	Amoxicillin trihydrate	500mg	Capsule	Oral	05010103	Broad-spectrum Penicillins
57960	1.3744e+16	Ciprofloxacin 500mg tablets (Tillomed Laboratories Ltd)	Ciprofloxacin hydrochloride	500mg	Tablet	Oral	05011200	Quinolones
57966	1.97257e+16	Amoxicillin 250mg capsules (Medreich Plc)	Amoxicillin trihydrate	250mg	Capsule	Oral	05010103	Broad-spectrum Penicillins
57997	2.17764e+16	Ampicillin 250mg capsules (Waymade Healthcare Plc)	Ampicillin	250mg	Capsule	Oral	05010103	Broad-spectrum Penicillins
58021	1.10171e+16	Ciprofloxacin 100mg tablets (Dr Reddy's Laboratories (UK) Ltd)	Ciprofloxacin hydrochloride	100mg	Tablet	Oral	05011200	Quinolones
58037	1.79655e+16	Clarithromycin 500mg tablets (Almus Pharmaceuticals Ltd)	Clarithromycin	500mg	Tablet	Oral	05010500	Macrolides
58053	1.77821e+16	Amoxicillin 250mg/5ml oral suspension sugar free (Phoenix Healthcare Distribution Ltd)	Amoxicillin trihydrate	50mg/1ml	Oral suspension	Oral	05010103	Broad-spectrum Penicillins
58057	88811000001107	Amoxicillin 250mg/5ml oral suspension sugar free (Sandoz Ltd)	Amoxicillin trihydrate	50mg/1ml	Oral suspension	Oral	05010103	Broad-spectrum Penicillins
58074	8973011000001101	Ciprofloxacin 400mg/200ml solution for infusion bottles	Ciprofloxacin lactate	2mg/1ml	Solution for infusion	Intravenous	05011200	Quinolones
58097	276811000001106	Co-amoxiclav 125mg/31mg/5ml oral suspension sugar free (Kent Pharmaceuticals Ltd)	Amoxicillin trihydrate/Potassium clavulanate	25mg/1ml + 6.25mg/1ml	Oral suspension	Oral	05010103	Broad-spectrum Penicillins
58126	2.27515e+16	Flucloxacillin sodium 125mg/5ml oral suspension	Flucloxacillin sodium	25mg/1ml	Oral suspension	Oral	05010102	Penicillinase-resistant Penicillins
58175	2.00973e+16	Clarithromycin 500mg tablets (Wockhardt UK Ltd)	Clarithromycin	500mg	Tablet	Oral	05010500	Macrolides
58205	834911000001101	Amoxicillin 500mg powder for solution for injection vials (A A H Pharmaceuticals Ltd)	Amoxicillin sodium	500mg	Powder for solution for injection	Intramuscular/Intravenous	05010103	Broad-spectrum Penicillins
58206	1.10284e+16	Azithromycin 250mg tablets (Teva UK Ltd)	Azithromycin	250mg	Tablet	Oral	05010500	Macrolides
58235	1.97136e+16	Ciprofloxacin 250mg tablets (DE Pharmaceuticals)	Ciprofloxacin hydrochloride	250mg	Tablet	Oral	05011200	Quinolones
58239	3977811000001102	Ceftriaxone 1g powder for solution for injection vials (A A H Pharmaceuticals Ltd)	Ceftriaxone sodium	1gram	Powder for solution for injection	Intravenous/Intramuscular	05010201	Cephalosporins
58246	1.17618e+16	Ciprofloxacin 400mg/200ml infusion bags (Pfizer Ltd)	Ciprofloxacin lactate	2mg/1ml	Infusion	Intravenous	05011200	Quinolones
58252	4126811000001104	Vancomycin 125mg capsules (A A H Pharmaceuticals Ltd)	Vancomycin hydrochloride	125mg	Capsule	Oral	05010700	Other Antibacterials
58282	2.19426e+16	Co-trimoxazole 80mg/400mg tablets (Waymade Healthcare Plc)	Trimethoprim/Sulfamethoxazole	80mg + 400mg	Tablet	Oral	05010800	Sulphonamides And Trimethoprim
58323	130511000001107	Ciprofloxacin 100mg tablets (Alliance Healthcare (Distribution) Ltd)	Ciprofloxacin hydrochloride	100mg	Tablet	Oral	05011200	Quinolones
58326	2.19332e+16	Doxycycline 50mg capsules (Waymade Healthcare Plc)	Doxycycline hyclate	50mg	Capsule	Oral	05010300/05040100/13060201	Tetracyclines/Antimalarials/Oral Antibacterials For Acne
58343	1.62344e+16	Rifinah 300mg/150mg tablets (Lexon (UK) Ltd)	Rifampicin/Isoniazid	300mg + 150mg	Tablet	Oral	05010900	Antituberculosis Drugs
58345	1.98372e+16	Levofloxacin 250mg tablets (Mylan)	Levofloxacin hemihydrate	250mg	Tablet	Oral	05011200	Quinolones
58367	1.7555e+16	Penicillin VK 250mg Tablet (Celltech Pharma Europe Ltd)	Phenoxymethylpenicillin potassium	250mg	Tablet	Oral	05010101	Benzylpenicillin And Phenoxymethylpenicillin
58426	1.15794e+16	Azithromycin 500mg tablets (Sandoz Ltd)	Azithromycin	500mg	Tablet	Oral	05010500	Macrolides
58463	9547111000001104	Cefuroxime 250mg tablets (Sandoz Ltd)	Cefuroxime axetil	250mg	Tablet	Oral	05010201	Cephalosporins
58494	2.26025e+16	Co-amoxiclav 250mg/62mg/5ml oral suspension sugar free (Colorama Pharmaceuticals Ltd)	Amoxicillin trihydrate/Potassium clavulanate	50mg/1ml + 12.5mg/1ml	Oral suspension	Oral	05010103	Broad-spectrum Penicillins
58520	529211000001107	Ampicillin 250mg capsules (Alliance Healthcare (Distribution) Ltd)	Ampicillin	250mg	Capsule	Oral	05010103	Broad-spectrum Penicillins
58525	2.31074e+16	Ceftriaxone 2g powder for solution for infusion vials	Ceftriaxone sodium	2gram	Powder for solution for infusion	Intramuscular/Intravenous	05010201	Cephalosporins
58541	1.60506e+16	Flucloxacillin 250mg capsules (Bristol Laboratories Ltd)	Flucloxacillin sodium	250mg	Capsule	Oral	05010102	Penicillinase-resistant Penicillins
58608	1.59887e+16	Ciprofloxacin 100mg tablets (Bristol Laboratories Ltd)	Ciprofloxacin hydrochloride	100mg	Tablet	Oral	05011200	Quinolones
58623	1.02718e+16	Cefuroxime 250mg tablets (Alliance Healthcare (Distribution) Ltd)	Cefuroxime axetil	250mg	Tablet	Oral	05010201	Cephalosporins
58756	2.19352e+16	Erythromycin ethyl succinate 125mg/5ml oral suspension (Waymade Healthcare Plc)	Erythromycin ethyl succinate	25mg/1ml	Oral suspension	Oral	05010500	Macrolides
58760	1.82575e+16	Erythroped A 500mg tablets (Necessity Supplies Ltd)	Erythromycin ethyl succinate	500mg	Tablet	Oral	05010500	Macrolides
58771	2.26084e+16	Amoxicillin 250mg capsules (DE Pharmaceuticals)	Amoxicillin trihydrate	250mg	Capsule	Oral	05010103	Broad-spectrum Penicillins
58803	1.98337e+16	Co-amoxiclav 250mg/125mg tablets (APC Pharmaceuticals & Chemicals (Europe) Ltd)	Amoxicillin trihydrate/Potassium clavulanate	250mg + 125mg	Tablet	Oral	05010103	Broad-spectrum Penicillins
58806	8744311000001107	Ceftazidime 500mg powder for solution for injection vials (Genus Pharmaceuticals Ltd)	Ceftazidime pentahydrate	500mg	Powder for solution for injection	Intramuscular/Intravenous	05010201	Cephalosporins
58824	687011000001109	Erythromycin 250mg gastro-resistant tablets (Kent Pharmaceuticals Ltd)	Erythromycin	250mg	Gastro-resistant tablet	Oral	05010500/13060201	Macrolides/Oral Antibacterials For Acne
58841	840611000001104	Erythromycin ethyl succinate 125mg/5ml oral suspension sugar free (Kent Pharmaceuticals Ltd)	Erythromycin ethyl succinate	25mg/1ml	Oral suspension	Oral	05010500	Macrolides
58902	1.78598e+16	Clarithromycin 500mg tablets (Phoenix Healthcare Distribution Ltd)	Clarithromycin	500mg	Tablet	Oral	05010500	Macrolides
58920	1.3743e+16	Cefuroxime 250mg tablets (Tillomed Laboratories Ltd)	Cefuroxime axetil	250mg	Tablet	Oral	05010201	Cephalosporins
58940	1.93595e+16	Levofloxacin 250mg tablets (A A H Pharmaceuticals Ltd)	Levofloxacin hemihydrate	250mg	Tablet	Oral	05011200	Quinolones
58955	1.87569e+16	Ciprofloxacin 100mg/50ml solution for infusion vials (A A H Pharmaceuticals Ltd)	Ciprofloxacin lactate	2mg/1ml	Solution for infusion	Intravenous	05011200	Quinolones
58963	2.34147e+16	Ceftriaxone 2g powder for solution for infusion vials (Kent Pharmaceuticals Ltd)	Ceftriaxone sodium	2gram	Powder for solution for injection	Intramuscular/Intravenous	05010201	Cephalosporins
58988	1.78948e+16	Doxycycline 100mg capsules (Phoenix Healthcare Distribution Ltd)	Doxycycline hyclate	100mg	Capsule	Oral	05010300/05040100/13060201	Tetracyclines/Antimalarials/Oral Antibacterials For Acne
59036	1.36211e+16	Erythromycin ethyl succinate 250mg/5ml oral suspension sugar free (Pinewood Healthcare)	Erythromycin ethyl succinate	50mg/1ml	Oral suspension	Oral	05010500	Macrolides
59042	145611000001104	Amoxicillin 250mg capsules (Alliance Healthcare (Distribution) Ltd)	Amoxicillin trihydrate	250mg	Capsule	Oral	05010103	Broad-spectrum Penicillins
59068	1.08855e+16	Cefuroxime 250mg tablets (Teva UK Ltd)	Cefuroxime axetil	250mg	Tablet	Oral	05010201	Cephalosporins
59069	1.78523e+16	Cefalexin 250mg tablets (Phoenix Healthcare Distribution Ltd)	Cefalexin	250mg	Tablet	Oral	05010201	Cephalosporins
59100	2.19762e+16	Erythromycin 250mg gastro-resistant tablets (Waymade Healthcare Plc)	Erythromycin	250mg	Gastro-resistant tablet	Oral	05010500/13060201	Macrolides/Oral Antibacterials For Acne
59112	2.26096e+16	Amoxicillin 125mg/5ml oral suspension sugar free (DE Pharmaceuticals)	Amoxicillin trihydrate	25mg/1ml	Oral suspension	Oral	05010103	Broad-spectrum Penicillins
59126	469911000001101	Erythromycin ethyl succinate 125mg/5ml oral suspension (Kent Pharmaceuticals Ltd)	Erythromycin ethyl succinate	25mg/1ml	Oral suspension	Oral	05010500	Macrolides
59153	2.17648e+16	Amoxicillin 250mg capsules (Waymade Healthcare Plc)	Amoxicillin trihydrate	250mg	Capsule	Oral	05010103	Broad-spectrum Penicillins
59269	2.26311e+16	Cefalexin 250mg capsules (DE Pharmaceuticals)	Cefalexin	250mg	Capsule	Oral	05010201	Cephalosporins
59391	2.26094e+16	Amoxicillin 125mg/5ml oral suspension (DE Pharmaceuticals)	Amoxicillin trihydrate	25mg/1ml	Oral suspension	Oral	05010103	Broad-spectrum Penicillins
59406	2.18302e+16	Cefalexin 500mg tablets (Waymade Healthcare Plc)	Cefalexin	500mg	Tablet	Oral	05010201	Cephalosporins
59422	256511000001105	Flucloxacillin 500mg powder for solution for injection vials (Wockhardt UK Ltd)	Flucloxacillin sodium	500mg	Powder for solution for injection	Intramuscular/Intravenous/Inhalation/Intraarticular/Intrapleural	05010102	Penicillinase-resistant Penicillins
59432	2.34777e+16	Amoxicillin 250mg capsules (Accord Healthcare Ltd)	Amoxicillin trihydrate	250mg	Capsule	Oral	05010103	Broad-spectrum Penicillins
59441	2.39027e+16	Erythromycin ethyl succinate 125mg/5ml oral suspension (DE Pharmaceuticals)	Erythromycin ethyl succinate	25mg/1ml	Oral suspension	Oral	05010500	Macrolides
59444	517111000001104	Co-trimoxazole 80mg/400mg tablets (Alliance Healthcare (Distribution) Ltd)	Trimethoprim/Sulfamethoxazole	80mg + 400mg	Tablet	Oral	05010800	Sulphonamides And Trimethoprim
59481	1.77799e+16	Amoxicillin 250mg capsules (Phoenix Healthcare Distribution Ltd)	Amoxicillin trihydrate	250mg	Capsule	Oral	05010103	Broad-spectrum Penicillins
59542	1.4758e+16	Vibramycin-D 100mg dispersible tablets (Sigma Pharmaceuticals Plc)	Doxycycline monohydrate	100mg	Dispersible tablet	Oral	05010300/05040100/13060201	Tetracyclines/Antimalarials/Oral Antibacterials For Acne
59572	1.50779e+16	Ciprofloxacin 500mg tablets (Sigma Pharmaceuticals Plc)	Ciprofloxacin hydrochloride	500mg	Tablet	Oral	05011200	Quinolones
59588	2.2008e+16	Co-amoxiclav 125mg/31mg/5ml oral suspension (Waymade Healthcare Plc)	Amoxicillin trihydrate/Potassium clavulanate	25mg/1ml + 6.25mg/1ml	Oral suspension	Oral	05010103	Broad-spectrum Penicillins
59592	268011000001106	Amoxicillin 500mg capsules (Pfizer Ltd)	Amoxicillin trihydrate	500mg	Capsule	Oral	05010103	Broad-spectrum Penicillins
59653	8954311000001104	Ciproxin Infusion 400mg/200ml solution for infusion bottles (Bayer Plc)	Ciprofloxacin lactate	2mg/1ml	Solution for infusion	Intravenous	05011200	Quinolones
59708	3978511000001101	Ceftriaxone 1g powder for solution for injection vials (Genus Pharmaceuticals Ltd)	Ceftriaxone sodium	1gram	Powder for solution for injection	Intravenous/Intramuscular	05010201	Cephalosporins
59740	1.78856e+16	Co-amoxiclav 250mg/62mg/5ml oral suspension sugar free (Phoenix Healthcare Distribution Ltd)	Amoxicillin trihydrate/Potassium clavulanate	50mg/1ml + 12.5mg/1ml	Oral suspension	Oral	05010103	Broad-spectrum Penicillins
59879	2.26088e+16	Amoxicillin 500mg capsules (DE Pharmaceuticals)	Amoxicillin trihydrate	500mg	Capsule	Oral	05010103	Broad-spectrum Penicillins
59908	2.38282e+16	Co-amoxiclav 500mg/125mg tablets (DE Pharmaceuticals)	Amoxicillin trihydrate/Potassium clavulanate	500mg + 125mg	Tablet	Oral	05010103	Broad-spectrum Penicillins
59937	2.34837e+16	Ciprofloxacin 750mg tablets (Accord Healthcare Ltd)	Ciprofloxacin hydrochloride	750mg	Tablet	Oral	05011200	Quinolones
60027	2.261e+16	Amoxicillin 250mg/5ml oral suspension sugar free (DE Pharmaceuticals)	Amoxicillin trihydrate	50mg/1ml	Oral suspension	Oral	05010103	Broad-spectrum Penicillins
60032	1.91934e+16	Flucloxacillin 125mg/5ml oral solution (Milpharm Ltd)	Flucloxacillin sodium	25mg/1ml	Oral solution	Oral	05010102	Penicillinase-resistant Penicillins
60034	2.38274e+16	Co-amoxiclav 250mg/125mg tablets (DE Pharmaceuticals)	Amoxicillin trihydrate/Potassium clavulanate	250mg + 125mg	Tablet	Oral	05010103	Broad-spectrum Penicillins
60039	2.18228e+16	Cefalexin 250mg capsules (Waymade Healthcare Plc)	Cefalexin	250mg	Capsule	Oral	05010201	Cephalosporins
60134	526211000001103	Co-amoxiclav 250mg/62mg/5ml oral suspension sugar free (Kent Pharmaceuticals Ltd)	Amoxicillin trihydrate/Potassium clavulanate	50mg/1ml + 12.5mg/1ml	Oral suspension	Oral	05010103	Broad-spectrum Penicillins
60159	2.38807e+16	Doxycycline 100mg capsules (DE Pharmaceuticals)	Doxycycline hyclate	100mg	Capsule	Oral	05010300/05040100/13060201	Tetracyclines/Antimalarials/Oral Antibacterials For Acne
60190	2.40991e+16	Erythromycin 250mg gastro-resistant tablets (Waymade Healthcare Plc)	Erythromycin	250mg	Gastro-resistant tablet	Oral	05010500/13060201	Macrolides/Oral Antibacterials For Acne
60202	835511000001109	Cefalexin 250mg/5ml oral suspension (Kent Pharmaceuticals Ltd)	Cefalexin	50mg/1ml	Oral suspension	Oral	05010201	Cephalosporins
60260	2.39085e+16	Flucloxacillin 500mg capsules (DE Pharmaceuticals)	Flucloxacillin sodium	500mg	Capsule	Oral	05010102	Penicillinase-resistant Penicillins
60263	626611000001105	Erythromycin ethyl succinate 500mg/5ml oral suspension sugar free (Alliance Healthcare (Distribution) Ltd)	Erythromycin ethyl succinate	100mg/1ml	Oral suspension	Oral	05010500	Macrolides
60267	2.26098e+16	Amoxicillin 250mg/5ml oral suspension (DE Pharmaceuticals)	Amoxicillin trihydrate	50mg/1ml	Oral suspension	Oral	05010103	Broad-spectrum Penicillins
60281	2.40264e+16	Co-amoxiclav 125mg/31mg/5ml oral suspension (CST Pharma Ltd)	Amoxicillin trihydrate/Potassium clavulanate	25mg/1ml + 6.25mg/1ml	Oral suspension	Oral	05010103	Broad-spectrum Penicillins
60308	468911000001109	Erythromycin ethyl succinate 125mg/5ml oral suspension (Alliance Healthcare (Distribution) Ltd)	Erythromycin ethyl succinate	25mg/1ml	Oral suspension	Oral	05010500	Macrolides
60330	858411000001101	Flucloxacillin 1g powder for solution for injection vials (Wockhardt UK Ltd)	Flucloxacillin sodium	1gram	Powder for solution for injection	Intraarticular/Inhalation/Intrapleural/Intramuscular/Intravenous	05010102	Penicillinase-resistant Penicillins
60382	1.97067e+16	Azithromycin 250mg capsules (DE Pharmaceuticals)	Azithromycin dihydrate	250mg	Capsule	Oral	05010500	Macrolides
60390	661411000001106	Flucloxacillin 1g powder for solution for injection vials (A A H Pharmaceuticals Ltd)	Flucloxacillin sodium	1gram	Powder for solution for injection	Intraarticular/Inhalation/Intrapleural/Intramuscular/Intravenous	05010102	Penicillinase-resistant Penicillins
60436	9795711000001102	Ciprofloxacin 250mg tablets (Almus Pharmaceuticals Ltd)	Ciprofloxacin hydrochloride	250mg	Tablet	Oral	05011200	Quinolones
60448	3626311000001106	Co-trimoxazole 80mg/400mg/5ml solution for infusion ampoules (Alliance Healthcare (Distribution) Ltd)	Sulfamethoxazole/Trimethoprim	80mg/1ml + 16mg/1ml	Solution for infusion	Intravenous	05010800	Sulphonamides And Trimethoprim
60593	2.31898e+16	Flucloxacillin 125mg/5ml oral solution (Medreich Plc)	Flucloxacillin sodium	25mg/1ml	Oral solution	Oral	05010102	Penicillinase-resistant Penicillins
60749	4432211000001103	Vancomycin 1g powder for solution for infusion vials (A A H Pharmaceuticals Ltd)	Vancomycin hydrochloride	1gram	Powder for solution for infusion	Gastroenteral/Oral/Intravenous	05010700	Other Antibacterials
60805	2.18549e+16	Clarithromycin 500mg tablets (Waymade Healthcare Plc)	Clarithromycin	500mg	Tablet	Oral	05010500	Macrolides
60814	1.97072e+16	Azithromycin 500mg tablets (DE Pharmaceuticals)	Azithromycin	500mg	Tablet	Oral	05010500	Macrolides
60817	1.9298e+16	Levofloxacin 500mg tablets (Actavis UK Ltd)	Levofloxacin hemihydrate	500mg	Tablet	Oral	05011200	Quinolones
60828	2.43891e+16	Erythromycin 250mg gastro-resistant tablets (Bristol Laboratories Ltd)	Erythromycin	250mg	Gastro-resistant tablet	Oral	05010500/13060201	Macrolides/Oral Antibacterials For Acne
61001	9155811000001104	Clarithromycin 125mg/5ml oral suspension (Kent Pharmaceuticals Ltd)	Clarithromycin	25mg/1ml	Oral suspension	Oral	05010500	Macrolides
61102	2.44106e+16	Phenoxymethylpenicillin 125mg/5ml oral solution (DE Pharmaceuticals)	Phenoxymethylpenicillin potassium	25mg/1ml	Oral solution	Oral	05010101	Benzylpenicillin And Phenoxymethylpenicillin
61207	549011000001104	Amoxicillin 125mg/5ml oral suspension (Alliance Healthcare (Distribution) Ltd)	Amoxicillin trihydrate	25mg/1ml	Oral suspension	Oral	05010103	Broad-spectrum Penicillins
61264	2.39039e+16	Erythromycin 250mg gastro-resistant tablets (DE Pharmaceuticals)	Erythromycin	250mg	Gastro-resistant tablet	Oral	05010500/13060201	Macrolides/Oral Antibacterials For Acne
61268	2.18314e+16	Cefuroxime 250mg tablets (Waymade Healthcare Plc)	Cefuroxime axetil	250mg	Tablet	Oral	05010201	Cephalosporins
61299	2.45207e+16	Co-amoxiclav 125mg/31mg/5ml oral suspension (Mawdsley-Brooks & Company Ltd)	Amoxicillin trihydrate/Potassium clavulanate	25mg/1ml + 6.25mg/1ml	Oral suspension	Oral	05010103	Broad-spectrum Penicillins
61302	1.79643e+16	Ciprofloxacin 100mg tablets (Almus Pharmaceuticals Ltd)	Ciprofloxacin hydrochloride	100mg	Tablet	Oral	05011200	Quinolones
61355	1.42016e+16	Doxycycline 50mg capsules (Chanelle Medical UK Ltd)	Doxycycline hyclate	50mg	Capsule	Oral	05010300/05040100/13060201	Tetracyclines/Antimalarials/Oral Antibacterials For Acne
61407	2.26023e+16	Co-amoxiclav 125mg/31mg/5ml oral suspension sugar free (Colorama Pharmaceuticals Ltd)	Amoxicillin trihydrate/Potassium clavulanate	25mg/1ml + 6.25mg/1ml	Oral suspension	Oral	05010103	Broad-spectrum Penicillins
61418	1.50732e+16	Cefadroxil 500mg capsules (Sigma Pharmaceuticals Plc)	Cefadroxil monohydrate	500mg	Capsule	Oral	05010201	Cephalosporins
61561	2.19752e+16	Erythromycin ethyl succinate 250mg/5ml oral suspension (Waymade Healthcare Plc)	Erythromycin ethyl succinate	50mg/1ml	Oral suspension	Oral	05010500	Macrolides
61612	2.19758e+16	Erythromycin ethyl succinate 250mg/5ml oral suspension sugar free (Waymade Healthcare Plc)	Erythromycin ethyl succinate	50mg/1ml	Oral suspension	Oral	05010500	Macrolides
61661	2.18264e+16	Cefalexin 125mg/5ml oral suspension (Waymade Healthcare Plc)	Cefalexin	25mg/1ml	Oral suspension	Oral	05010201	Cephalosporins
61783	2.18525e+16	Ciprofloxacin 250mg tablets (Waymade Healthcare Plc)	Ciprofloxacin hydrochloride	250mg	Tablet	Oral	05011200	Quinolones
61810	1.12523e+16	Azithromycin 500mg tablets (A A H Pharmaceuticals Ltd)	Azithromycin	500mg	Tablet	Oral	05010500	Macrolides
61830	1.50804e+16	Clarithromycin 125mg/5ml oral suspension (Sigma Pharmaceuticals Plc)	Clarithromycin	25mg/1ml	Oral suspension	Oral	05010500	Macrolides
61850	1.93599e+16	Levofloxacin 500mg tablets (A A H Pharmaceuticals Ltd)	Levofloxacin hemihydrate	500mg	Tablet	Oral	05011200	Quinolones
61860	2.17973e+16	Cefuroxime 50mg powder for solution for injection vials	Cefuroxime sodium	50mg	Powder for solution for injection	Intracameral	11080251	Ocular Peri-operative Drugs
61869	2.39308e+16	Ciproxin 250mg/5ml oral suspension (Waymade Healthcare Plc)	Ciprofloxacin	50mg/1ml	Oral suspension	Oral	05011200	Quinolones
61881	1.01885e+16	Ceftazidime 500mg powder for solution for injection vials (A A H Pharmaceuticals Ltd)	Ceftazidime pentahydrate	500mg	Powder for solution for injection	Intramuscular/Intravenous	05010201	Cephalosporins
61896	2.19975e+16	Flucloxacillin 125mg/5ml oral solution sugar free (Waymade Healthcare Plc)	Flucloxacillin sodium	25mg/1ml	Oral solution	Oral	05010102	Penicillinase-resistant Penicillins
61906	1.51229e+16	Amoxicillin 500mg capsules (Mawdsley-Brooks & Company Ltd)	Amoxicillin trihydrate	500mg	Capsule	Oral	05010103	Broad-spectrum Penicillins
62008	2.38811e+16	Doxycycline 50mg capsules (DE Pharmaceuticals)	Doxycycline hyclate	50mg	Capsule	Oral	05010300/05040100/13060201	Tetracyclines/Antimalarials/Oral Antibacterials For Acne
62025	1.41616e+16	Doxycycline 100mg capsules (Chanelle Medical UK Ltd)	Doxycycline hyclate	100mg	Capsule	Oral	05010300/05040100/13060201	Tetracyclines/Antimalarials/Oral Antibacterials For Acne
62074	767611000001107	Amoxicillin 250mg/5ml oral suspension (Alliance Healthcare (Distribution) Ltd)	Amoxicillin trihydrate	50mg/1ml	Oral suspension	Oral	05010103	Broad-spectrum Penicillins
62102	2.17762e+16	Amoxicillin 250mg/5ml oral suspension (Waymade Healthcare Plc)	Amoxicillin trihydrate	50mg/1ml	Oral suspension	Oral	05010103	Broad-spectrum Penicillins
62143	2.39033e+16	Erythromycin ethyl succinate 125mg/5ml oral suspension sugar free (DE Pharmaceuticals)	Erythromycin ethyl succinate	25mg/1ml	Oral suspension	Oral	05010500	Macrolides
62188	1.78519e+16	Cefalexin 250mg capsules (Phoenix Healthcare Distribution Ltd)	Cefalexin	250mg	Capsule	Oral	05010201	Cephalosporins
62332	392259005	Co-amoxiclav 875mg/125mg tablets	Potassium clavulanate/Amoxicillin trihydrate	125mg + 875mg	Tablet	Oral	05010103	Broad-spectrum Penicillins
62377	2.7959e+16	Co-amoxiclav 500mg/125mg tablets (Creo Pharma Ltd)	Amoxicillin trihydrate/Potassium clavulanate	500mg + 125mg	Tablet	Oral	05010103	Broad-spectrum Penicillins
62382	2.80971e+16	Phenoxymethylpenicillin 125mg/5ml oral solution sugar free (Almus Pharmaceuticals Ltd)	Phenoxymethylpenicillin potassium	25mg/1ml	Oral solution	Oral	05010101	Benzylpenicillin And Phenoxymethylpenicillin
62442	2.1776e+16	Amoxicillin 250mg/5ml oral suspension sugar free (Waymade Healthcare Plc)	Amoxicillin trihydrate	50mg/1ml	Oral suspension	Oral	05010103	Broad-spectrum Penicillins
62466	433911000001109	Erythromycin ethyl succinate 500mg/5ml oral suspension sugar free (A A H Pharmaceuticals Ltd)	Erythromycin ethyl succinate	100mg/1ml	Oral suspension	Oral	05010500	Macrolides
62597	1.62697e+16	Augmentin-Duo 400/57 oral suspension (Mawdsley-Brooks & Company Ltd)	Amoxicillin trihydrate/Potassium clavulanate	80mg/1ml + 11.4mg/1ml	Oral suspension	Oral	05010103	Broad-spectrum Penicillins
62684	2.80973e+16	Phenoxymethylpenicillin 250mg/5ml oral solution sugar free (Almus Pharmaceuticals Ltd)	Phenoxymethylpenicillin potassium	50mg/1ml	Oral solution	Oral	05010101	Benzylpenicillin And Phenoxymethylpenicillin
62685	2.77324e+16	Benzylpenicillin 600mg powder for solution for injection vials (Thornton & Ross Ltd)	Benzylpenicillin sodium	600mg	Powder for solution for injection	Intramuscular/Intravenous	05010101	Benzylpenicillin And Phenoxymethylpenicillin
62686	2.81236e+16	Co-amoxiclav 125mg/31mg/5ml oral suspension (Pharma-z Ltd)	Amoxicillin trihydrate/Potassium clavulanate	25mg/1ml + 6.25mg/1ml	Oral suspension	Oral	05010103	Broad-spectrum Penicillins
62762	213311000001100	Amoxicillin 250mg/5ml oral suspension (Kent Pharmaceuticals Ltd)	Amoxicillin trihydrate	50mg/1ml	Oral suspension	Oral	05010103	Broad-spectrum Penicillins
62785	1.49683e+16	Azithromycin 250mg capsules (A A H Pharmaceuticals Ltd)	Azithromycin dihydrate	250mg	Capsule	Oral	05010500	Macrolides
62786	283611000001108	Amoxicillin 250mg powder for solution for injection vials (Wockhardt UK Ltd)	Amoxicillin sodium	250mg	Powder for solution for injection	Intramuscular/Intravenous	05010103	Broad-spectrum Penicillins
62897	1.81032e+16	Clarithromycin 250mg/5ml oral suspension (Phoenix Healthcare Distribution Ltd)	Clarithromycin	50mg/1ml	Oral suspension	Oral	05010500	Macrolides
62898	1.12671e+16	Cefalexin 125mg/5ml oral suspension sugar free (PLIVA Pharma Ltd)	Cefalexin	25mg/1ml	Oral suspension	Oral	05010201	Cephalosporins
62945	2.77322e+16	Benzylpenicillin 1.2g powder for solution for injection vials (Thornton & Ross Ltd)	Benzylpenicillin sodium	1.2gram	Powder for solution for injection	Intravenous	05010101	Benzylpenicillin And Phenoxymethylpenicillin
62995	348611000001104	Erythromycin ethyl succinate 500mg/5ml oral suspension (A A H Pharmaceuticals Ltd)	Erythromycin ethyl succinate	100mg/1ml	Oral suspension	Oral	05010500	Macrolides
63032	2.39029e+16	Erythromycin ethyl succinate 250mg/5ml oral suspension (DE Pharmaceuticals)	Erythromycin ethyl succinate	50mg/1ml	Oral suspension	Oral	05010500	Macrolides
63033	2.18547e+16	Clarithromycin 250mg tablets (Waymade Healthcare Plc)	Clarithromycin	250mg	Tablet	Oral	05010500	Macrolides
63063	2.39403e+16	Co-amoxiclav 250mg/62mg/5ml oral suspension (DE Pharmaceuticals)	Amoxicillin trihydrate/Potassium clavulanate	50mg/1ml + 12.5mg/1ml	Oral suspension	Oral	05010103	Broad-spectrum Penicillins
63236	1.82713e+16	Klaricid 500 tablets (Necessity Supplies Ltd)	Clarithromycin	500mg	Tablet	Oral	05010500	Macrolides
63244	2.38724e+16	Vancomycin 500mg powder for concentrate for solution for infusion vials (Kent Pharmaceuticals Ltd)	Vancomycin hydrochloride	500mg	Powder for solution for infusion	Gastroenteral/Intravenous/Oral	05010700	Other Antibacterials
63306	2.19972e+16	Flucloxacillin 500mg capsules (Waymade Healthcare Plc)	Flucloxacillin sodium	500mg	Capsule	Oral	05010102	Penicillinase-resistant Penicillins
63415	2.89859e+16	Phenoxymethylpenicillin 250mg tablets (Crescent Pharma Ltd)	Phenoxymethylpenicillin potassium	250mg	Tablet	Oral	05010101	Benzylpenicillin And Phenoxymethylpenicillin
63452	2.79599e+16	Co-amoxiclav 875mg/125mg tablets (Creo Pharma Ltd)	Potassium clavulanate/Amoxicillin trihydrate	125mg + 875mg	Tablet	Oral	05010103	Broad-spectrum Penicillins
63458	1.7903e+16	Erythromycin ethyl succinate 250mg/5ml oral suspension sugar free (Phoenix Healthcare Distribution Ltd)	Erythromycin ethyl succinate	50mg/1ml	Oral suspension	Oral	05010500	Macrolides
63501	1.97301e+16	Ciprofloxacin 750mg tablets (Medreich Plc)	Ciprofloxacin hydrochloride	750mg	Tablet	Oral	05011200	Quinolones
63566	1.29408e+16	Vancomycin 50mg/5ml oral solution	Vancomycin hydrochloride	10mg/1ml	Oral solution	Oral	05010700	Other Antibacterials
63567	2.12767e+16	Vancomycin 500mg/100ml infusion bags	Vancomycin hydrochloride	5mg/1ml	Infusion	Intravenous	05010700	Other Antibacterials
63582	2.89434e+16	Amoxicillin 125mg/5ml oral suspension (Crescent Pharma Ltd)	Amoxicillin trihydrate	25mg/1ml	Oral suspension	Oral	05010103	Broad-spectrum Penicillins
63596	4530611000001108	Cefuroxime 1.5g powder for injection vials (A A H Pharmaceuticals Ltd)	Cefuroxime sodium	1.5gram	Powder for injection	Intramuscular/Intravenous	05010201	Cephalosporins
63660	2849111000001103	Doxycycline 50mg capsules (Kent Pharmaceuticals Ltd)	Doxycycline hyclate	50mg	Capsule	Oral	05010300/05040100/13060201	Tetracyclines/Antimalarials/Oral Antibacterials For Acne
63733	1.49428e+16	Co-trimoxazole 80mg/400mg tablets (Essential Generics Ltd)	Trimethoprim/Sulfamethoxazole	80mg + 400mg	Tablet	Oral	05010800	Sulphonamides And Trimethoprim
63830	8818711000001109	Vancomycin 250mg/5ml oral suspension	Vancomycin hydrochloride	50mg/1ml	Oral suspension	Oral	05010700	Other Antibacterials
63911	9785311000001100	Amoxicillin 250mg capsules (Almus Pharmaceuticals Ltd)	Amoxicillin trihydrate	250mg	Capsule	Oral	05010103	Broad-spectrum Penicillins
63931	567711000001102	Rifampicin 150mg capsules (A A H Pharmaceuticals Ltd)	Rifampicin	150mg	Capsule	Oral	05010900	Antituberculosis Drugs
64049	2.78717e+16	Benzylpenicillin 600mg powder for solution for injection vials (A A H Pharmaceuticals Ltd)	Benzylpenicillin sodium	600mg	Powder for solution for injection	Intramuscular/Intravenous	05010101	Benzylpenicillin And Phenoxymethylpenicillin
64301	2511000001107	Ciprofloxacin 500mg tablets (Kent Pharmaceuticals Ltd)	Ciprofloxacin hydrochloride	500mg	Tablet	Oral	05011200	Quinolones
64308	2.78724e+16	Benzylpenicillin 1.2g powder for solution for injection vials (A A H Pharmaceuticals Ltd)	Benzylpenicillin sodium	1.2gram	Powder for solution for injection	Intravenous	05010101	Benzylpenicillin And Phenoxymethylpenicillin
64312	1.36205e+16	Erythromycin ethyl succinate 250mg/5ml oral suspension (Pinewood Healthcare)	Erythromycin ethyl succinate	50mg/1ml	Oral suspension	Oral	05010500	Macrolides
64355	2.97694e+16	Amoxicillin 125mg/5ml oral suspension (Sigma Pharmaceuticals Plc)	Amoxicillin trihydrate	25mg/1ml	Oral suspension	Oral	05010103	Broad-spectrum Penicillins
64357	2.17656e+16	Amoxicillin 500mg capsules (Waymade Healthcare Plc)	Amoxicillin trihydrate	500mg	Capsule	Oral	05010103	Broad-spectrum Penicillins
64375	1.60863e+16	Flucloxacillin 250mg/5ml oral solution (Actavis UK Ltd)	Flucloxacillin sodium	50mg/1ml	Oral solution	Oral	05010102	Penicillinase-resistant Penicillins
64446	1.37438e+16	Ciprofloxacin 250mg tablets (Tillomed Laboratories Ltd)	Ciprofloxacin hydrochloride	250mg	Tablet	Oral	05011200	Quinolones
64596	2.80355e+16	Benzylpenicillin 1.2g powder for solution for injection vials (Alliance Healthcare (Distribution) Ltd)	Benzylpenicillin sodium	1.2gram	Powder for solution for injection	Intravenous	05010101	Benzylpenicillin And Phenoxymethylpenicillin
64615	2.19756e+16	Erythromycin ethyl succinate 125mg/5ml oral suspension sugar free (Waymade Healthcare Plc)	Erythromycin ethyl succinate	25mg/1ml	Oral suspension	Oral	05010500	Macrolides
64732	1.79026e+16	Erythromycin ethyl succinate 125mg/5ml oral suspension sugar free (Phoenix Healthcare Distribution Ltd)	Erythromycin ethyl succinate	25mg/1ml	Oral suspension	Oral	05010500	Macrolides
64794	2.9765e+16	Amoxicillin 250mg capsules (Sigma Pharmaceuticals Plc)	Amoxicillin trihydrate	250mg	Capsule	Oral	05010103	Broad-spectrum Penicillins
64805	2.99833e+16	Phenoxymethylpenicillin 250mg tablets (Sigma Pharmaceuticals Plc)	Phenoxymethylpenicillin potassium	250mg	Tablet	Oral	05010101	Benzylpenicillin And Phenoxymethylpenicillin
64814	1.37937e+16	Ciprofloxacin 400mg/200ml solution for infusion vials (Genus Pharmaceuticals Ltd)	Ciprofloxacin lactate	2mg/1ml	Solution for infusion	Intravenous	05011200	Quinolones
64903	3978011000001109	Ceftriaxone 1g powder for solution for injection vials (Wockhardt UK Ltd)	Ceftriaxone sodium	1gram	Powder for solution for injection	Intravenous/Intramuscular	05010201	Cephalosporins
64986	1.87576e+16	Co-amoxiclav 500mg/100mg powder for solution for injection vials (A A H Pharmaceuticals Ltd)	Amoxicillin sodium/Potassium clavulanate	500mg + 100mg	Powder for solution for injection	Intravenous	05010103	Broad-spectrum Penicillins
64991	2.1286e+16	Levofloxacin 500mg tablets (Accord Healthcare Ltd)	Levofloxacin hemihydrate	500mg	Tablet	Oral	05011200	Quinolones
65031	2.89436e+16	Amoxicillin 250mg/5ml oral suspension (Crescent Pharma Ltd)	Amoxicillin trihydrate	50mg/1ml	Oral suspension	Oral	05010103	Broad-spectrum Penicillins
65056	2.20367e+16	Co-amoxiclav 400mg/57mg/5ml oral suspension sugar free (Sandoz Ltd)	Amoxicillin trihydrate/Potassium clavulanate	80mg/1ml + 11.4mg/1ml	Oral suspension	Oral	05010103	Broad-spectrum Penicillins
65072	3.00106e+16	Cefalexin 250mg/5ml oral suspension (Mawdsley-Brooks & Company Ltd)	Cefalexin	50mg/1ml	Oral suspension	Oral	05010201	Cephalosporins
65095	2.97652e+16	Amoxicillin 250mg/5ml oral suspension sugar free (Sigma Pharmaceuticals Plc)	Amoxicillin trihydrate	50mg/1ml	Oral suspension	Oral	05010103	Broad-spectrum Penicillins
65189	8485311000001109	Doxycycline 50mg/5ml oral suspension	Doxycycline hyclate	10mg/1ml	Oral suspension	Oral	05010300/05040100/13060201	Tetracyclines/Antimalarials/Oral Antibacterials For Acne
65215	2.97949e+16	Co-amoxiclav 250mg/125mg tablets (Sigma Pharmaceuticals Plc)	Amoxicillin trihydrate/Potassium clavulanate	250mg + 125mg	Tablet	Oral	05010103	Broad-spectrum Penicillins
65259	1.47346e+16	Klaricid 500 tablets (Sigma Pharmaceuticals Plc)	Clarithromycin	500mg	Tablet	Oral	05010500	Macrolides
65343	2.67774e+16	Co-trimoxazole 160mg/800mg tablets (Tillomed Laboratories Ltd)	Sulfamethoxazole/Trimethoprim	800mg + 160mg	Tablet	Oral	05010800	Sulphonamides And Trimethoprim
65360	1.78946e+16	Doxycycline 50mg capsules (Phoenix Healthcare Distribution Ltd)	Doxycycline hyclate	50mg	Capsule	Oral	05010300/05040100/13060201	Tetracyclines/Antimalarials/Oral Antibacterials For Acne
65364	3.08564e+16	Phenoxymethylpenicillin 250mg tablets (Mawdsley-Brooks & Company Ltd)	Phenoxymethylpenicillin potassium	250mg	Tablet	Oral	05010101	Benzylpenicillin And Phenoxymethylpenicillin
65486	1.72834e+16	Azithromycin 200mg/5ml oral suspension (Alliance Healthcare (Distribution) Ltd)	Azithromycin	40mg/1ml	Oral suspension	Oral	05010500	Macrolides
65533	2.40266e+16	Co-amoxiclav 250mg/62mg/5ml oral suspension (CST Pharma Ltd)	Amoxicillin trihydrate/Potassium clavulanate	50mg/1ml + 12.5mg/1ml	Oral suspension	Oral	05010103	Broad-spectrum Penicillins
65561	3.08562e+16	Phenoxymethylpenicillin 250mg/5ml oral solution sugar free (Mawdsley-Brooks & Company Ltd)	Phenoxymethylpenicillin potassium	50mg/1ml	Oral solution	Oral	05010101	Benzylpenicillin And Phenoxymethylpenicillin
65667	1.65722e+16	Erythroped A 500mg tablets (Mawdsley-Brooks & Company Ltd)	Erythromycin ethyl succinate	500mg	Tablet	Oral	05010500	Macrolides
65785	3.10586e+16	Phenoxymethylpenicillin 125mg/5ml oral solution sugar free (Actavis UK Ltd)	Phenoxymethylpenicillin potassium	25mg/1ml	Oral solution	Oral	05010101	Benzylpenicillin And Phenoxymethylpenicillin
65855	2.96687e+16	Azithromycin 200mg/5ml oral suspension sugar free	Azithromycin	40mg/1ml	Oral suspension	Oral	05010500	Macrolides
65885	2.20706e+16	Levofloxacin 500mg tablets (Waymade Healthcare Plc)	Levofloxacin hemihydrate	500mg	Tablet	Oral	05011200	Quinolones
65896	5349111000001104	Ciproxin 250mg tablets (Waymade Healthcare Plc)	Ciprofloxacin hydrochloride	250mg	Tablet	Oral	05011200	Quinolones
65945	1.35781e+16	Flucloxacillin 125mg/5ml oral solution (DE Pharmaceuticals)	Flucloxacillin sodium	25mg/1ml	Oral solution	Oral	05010102	Penicillinase-resistant Penicillins
65953	3.00096e+16	Cefalexin 250mg capsules (Mawdsley-Brooks & Company Ltd)	Cefalexin	250mg	Capsule	Oral	05010201	Cephalosporins
65956	2.98522e+16	Erythromycin ethyl succinate 125mg/5ml oral suspension (Sigma Pharmaceuticals Plc)	Erythromycin ethyl succinate	25mg/1ml	Oral suspension	Oral	05010500	Macrolides
65958	2.97692e+16	Amoxicillin 500mg capsules (Sigma Pharmaceuticals Plc)	Amoxicillin trihydrate	500mg	Capsule	Oral	05010103	Broad-spectrum Penicillins
66034	2.02823e+16	Azithromycin 250mg tablets (Sandoz Ltd)	Azithromycin	250mg	Tablet	Oral	05010500	Macrolides
66062	2.99939e+16	Amoxicillin 125mg/5ml oral suspension sugar free (Mawdsley-Brooks & Company Ltd)	Amoxicillin trihydrate	25mg/1ml	Oral suspension	Oral	05010103	Broad-spectrum Penicillins
66092	1.36129e+16	Clarithromycin 500mg powder for solution for infusion vials (A A H Pharmaceuticals Ltd)	Clarithromycin	500mg	Powder for solution for infusion	Intravenous	05010500	Macrolides
66179	2.18233e+16	Cefalexin 500mg capsules (Waymade Healthcare Plc)	Cefalexin	500mg	Capsule	Oral	05010201	Cephalosporins
66211	2.31083e+16	Levofloxacin 500mg/100ml solution for infusion bottles	Levofloxacin hemihydrate	5mg/1ml	Solution for infusion	Intravenous	05011200	Quinolones
66214	827711000001107	Ciprofloxacin 250mg tablets (Ranbaxy (UK) Ltd)	Ciprofloxacin hydrochloride	250mg	Tablet	Oral	05011200	Quinolones
66349	2.18259e+16	Cefalexin 500mg/5ml oral suspension (Waymade Healthcare Plc)	Cefalexin	100mg/1ml	Oral suspension	Oral	05010201	Cephalosporins
66477	2.18217e+16	Cefadroxil 500mg capsules (Waymade Healthcare Plc)	Cefadroxil monohydrate	500mg	Capsule	Oral	05010201	Cephalosporins
66483	1.20199e+16	Ciprofloxacin 170mg/5ml oral suspension	Ciprofloxacin	34mg/1ml	Oral suspension	Oral	05011200	Quinolones
66496	3.0856e+16	Phenoxymethylpenicillin 250mg/5ml oral solution (Mawdsley-Brooks & Company Ltd)	Phenoxymethylpenicillin potassium	50mg/1ml	Oral solution	Oral	05010101	Benzylpenicillin And Phenoxymethylpenicillin
66650	2.20072e+16	Co-amoxiclav 125mg/31mg/5ml oral suspension sugar free (Waymade Healthcare Plc)	Amoxicillin trihydrate/Potassium clavulanate	25mg/1ml + 6.25mg/1ml	Oral suspension	Oral	05010103	Broad-spectrum Penicillins
66727	1.20205e+16	Ciprofloxacin 500mg/5ml oral suspension	Ciprofloxacin	100mg/1ml	Oral suspension	Oral	05011200	Quinolones
66747	3.23977e+16	Co-amoxiclav 250mg/125mg tablets (Brown & Burk UK Ltd)	Amoxicillin trihydrate/Potassium clavulanate	250mg + 125mg	Tablet	Oral	05010103	Broad-spectrum Penicillins
66789	4202811000001106	Vancomycin 250mg capsules (A A H Pharmaceuticals Ltd)	Vancomycin hydrochloride	250mg	Capsule	Oral	05010700	Other Antibacterials
66852	1.01883e+16	Ceftazidime 2g powder for solution for injection vials (A A H Pharmaceuticals Ltd)	Ceftazidime pentahydrate	2gram	Powder for solution for injection	Intramuscular/Intravenous	05010201	Cephalosporins
66905	5489611000001108	Co-amoxiclav 1000mg/200mg powder for solution for injection vials (Wockhardt UK Ltd)	Potassium clavulanate/Amoxicillin sodium	200mg + 1000mg	Powder for solution for injection	Intravenous	05010103	Broad-spectrum Penicillins
66971	1.15284e+16	Ciprofloxacin 400mg/200ml solution for infusion vials (A A H Pharmaceuticals Ltd)	Ciprofloxacin lactate	2mg/1ml	Solution for infusion	Intravenous	05011200	Quinolones
67039	3.24892e+16	Phenoxymethylpenicillin 250mg tablets (Brown & Burk UK Ltd)	Phenoxymethylpenicillin potassium	250mg	Tablet	Oral	05010101	Benzylpenicillin And Phenoxymethylpenicillin
67071	4212611000001109	Vancomycin 500mg powder for solution for infusion vials (A A H Pharmaceuticals Ltd)	Vancomycin hydrochloride	500mg	Powder for solution for infusion	Gastroenteral/Intravenous/Oral	05010700	Other Antibacterials
67466	3.23997e+16	Co-amoxiclav 500mg/125mg tablets (Brown & Burk UK Ltd)	Amoxicillin trihydrate/Potassium clavulanate	500mg + 125mg	Tablet	Oral	05010103	Broad-spectrum Penicillins
67560	3.07619e+16	Clarithromycin 250mg/5ml oral suspension (Almus Pharmaceuticals Ltd)	Clarithromycin	50mg/1ml	Oral suspension	Oral	05010500	Macrolides
67572	2.12857e+16	Levofloxacin 250mg tablets (Accord Healthcare Ltd)	Levofloxacin hemihydrate	250mg	Tablet	Oral	05011200	Quinolones
67613	6.2605e+16	Co-trimoxazole 80mg+400mg Dispersible tablet (IVAX Pharmaceuticals UK Ltd)	Sulfamethoxazole/Trimethoprim	80mg+400mg	Dispersible Tablet		05010800/05040800	Sulphonamides And Trimethoprim/Drugs For Pneumocystis Pneumonia
67656	1.59891e+16	Ciprofloxacin 500mg tablets (Bristol Laboratories Ltd)	Ciprofloxacin hydrochloride	500mg	Tablet	Oral	05011200	Quinolones
67694	3.00163e+16	Co-amoxiclav 250mg/125mg tablets (Mawdsley-Brooks & Company Ltd)	Amoxicillin trihydrate/Potassium clavulanate	250mg + 125mg	Tablet	Oral	05010103	Broad-spectrum Penicillins
67710	3.0131e+16	Flucloxacillin 500mg capsules (Mawdsley-Brooks & Company Ltd)	Flucloxacillin sodium	500mg	Capsule	Oral	05010102	Penicillinase-resistant Penicillins
67743	332811000001103	Cefradine 500mg capsules (Kent Pharmaceuticals Ltd)	Cefradine	500mg	Capsule	Oral	05010201	Cephalosporins
67746	1.12677e+16	Cefalexin 500mg tablets (PLIVA Pharma Ltd)	Cefalexin	500mg	Tablet	Oral	05010201	Cephalosporins
67749	1.12675e+16	Cefalexin 250mg tablets (PLIVA Pharma Ltd)	Cefalexin	250mg	Tablet	Oral	05010201	Cephalosporins
67752	1.10137e+16	Oxytetracycline 250mg tablets (Dr Reddy's Laboratories (UK) Ltd)	Oxytetracycline dihydrate	250mg	Tablet	Oral	05010300/13060201	Tetracyclines/Oral Antibacterials For Acne
67771	1.02192e+16	Co-amoxiclav 1000mg/200mg powder for solution for injection vials (PLIVA Pharma Ltd)	Potassium clavulanate/Amoxicillin sodium	200mg + 1000mg	Powder for solution for injection	Intravenous	05010103	Broad-spectrum Penicillins
67787	1.5066e+16	Ampicillin 250mg/5ml oral suspension (Sigma Pharmaceuticals Plc)	Ampicillin	50mg/1ml	Oral suspension	Oral	05010103	Broad-spectrum Penicillins
67794	158511000001109	Cefalexin 250mg/5ml oral suspension (Alliance Healthcare (Distribution) Ltd)	Cefalexin	50mg/1ml	Oral suspension	Oral	05010201	Cephalosporins
67797	9470311000001108	Ceftazidime 1g powder for solution for injection vials (Wockhardt UK Ltd)	Ceftazidime pentahydrate	1gram	Powder for solution for injection	Intramuscular/Intravenous	05010201	Cephalosporins
67828	1.78521e+16	Cefalexin 500mg capsules (Phoenix Healthcare Distribution Ltd)	Cefalexin	500mg	Capsule	Oral	05010201	Cephalosporins
67839	1.30039e+16	Oxytetracycline 250mg/5ml oral suspension	Oxytetracycline dihydrate	50mg/1ml	Oral suspension	Oral	05010300/13060201	Tetracyclines/Oral Antibacterials For Acne
68001	3.01308e+16	Flucloxacillin 250mg capsules (Mawdsley-Brooks & Company Ltd)	Flucloxacillin sodium	250mg	Capsule	Oral	05010102	Penicillinase-resistant Penicillins
68019	3.24909e+16	Phenoxymethylpenicillin 125mg/5ml oral solution sugar free (Brown & Burk UK Ltd)	Phenoxymethylpenicillin potassium	25mg/1ml	Oral solution	Oral	05010101	Benzylpenicillin And Phenoxymethylpenicillin
68027	1.1045e+16	Co-trimoxazole 160mg+800mg Tablet (C P Pharmaceuticals Ltd)	Sulfamethoxazole/Trimethoprim	800mg + 160mg	Tablet	Oral	05010800/05040800	Sulphonamides And Trimethoprim/Drugs For Pneumocystis Pneumonia
68101	3.24314e+16	Co-trimoxazole 40mg/200mg/5ml oral suspension sugar free (Aspen Pharma Trading Ltd)	Trimethoprim/Sulfamethoxazole	8mg/1ml + 40mg/1ml	Oral suspension	Oral	05010800	Sulphonamides And Trimethoprim
68110	3.28762e+16	Doxycycline 100mg/5ml oral suspension	Doxycycline hyclate	20mg/1ml	Oral suspension	Oral	05010300/05040100/13060201	Tetracyclines/Antimalarials/Oral Antibacterials For Acne
68127	3.10588e+16	Phenoxymethylpenicillin 250mg/5ml oral solution sugar free (Actavis UK Ltd)	Phenoxymethylpenicillin potassium	50mg/1ml	Oral solution	Oral	05010101	Benzylpenicillin And Phenoxymethylpenicillin
68226	2.98561e+16	Erythromycin ethyl succinate 250mg/5ml oral suspension (Sigma Pharmaceuticals Plc)	Erythromycin ethyl succinate	50mg/1ml	Oral suspension	Oral	05010500	Macrolides
68274	1.38498e+16	Ciproxin 500mg tablets (DE Pharmaceuticals)	Ciprofloxacin hydrochloride	500mg	Tablet	Oral	05011200	Quinolones
68367	3.21638e+16	Erythromycin ethyl succinate 500mg tablets (Dawa Ltd)	Erythromycin ethyl succinate	500mg	Tablet	Oral	05010500	Macrolides
68408	3.24037e+16	Co-amoxiclav 400mg/57mg/5ml oral suspension sugar free (Brown & Burk UK Ltd)	Amoxicillin trihydrate/Potassium clavulanate	80mg/1ml + 11.4mg/1ml	Oral suspension	Oral	05010103	Broad-spectrum Penicillins
68409	1.78588e+16	Ciprofloxacin 750mg tablets (Phoenix Healthcare Distribution Ltd)	Ciprofloxacin hydrochloride	750mg	Tablet	Oral	05011200	Quinolones
68416	1.77803e+16	Amoxicillin 500mg capsules (Phoenix Healthcare Distribution Ltd)	Amoxicillin trihydrate	500mg	Capsule	Oral	05010103	Broad-spectrum Penicillins
68444	4374611000001101	Fortum 2g powder for solution for injection vials (GlaxoSmithKline UK Ltd)	Ceftazidime pentahydrate	2gram	Powder for solution for injection	Intramuscular/Intravenous	05010201	Cephalosporins
68476	1.41931e+16	Amoxil 500mg capsules (Sigma Pharmaceuticals Plc)	Amoxicillin trihydrate	500mg	Capsule	Oral	05010103	Broad-spectrum Penicillins
68521	1.04561e+16	Cefalexin 125mg/5ml oral suspension (Arrow Generics Ltd)	Cefalexin	25mg/1ml	Oral suspension	Oral	05010201	Cephalosporins
68545	279111000001107	Amoxicillin 1g powder for solution for injection vials (A A H Pharmaceuticals Ltd)	Amoxicillin sodium	1gram	Powder for solution for injection	Intravenous/Intramuscular	05010103	Broad-spectrum Penicillins
68690	3.01232e+16	Doxycycline 100mg capsules (Mawdsley-Brooks & Company Ltd)	Doxycycline hyclate	100mg	Capsule	Oral	05010300/05040100/13060201	Tetracyclines/Antimalarials/Oral Antibacterials For Acne
68696	2.39078e+16	Flucloxacillin 250mg capsules (DE Pharmaceuticals)	Flucloxacillin sodium	250mg	Capsule	Oral	05010102	Penicillinase-resistant Penicillins
68723	3.00319e+16	Clarithromycin 125mg/5ml oral suspension (DE Pharmaceuticals)	Clarithromycin	25mg/1ml	Oral suspension	Oral	05010500	Macrolides
68726	2.9826e+16	Co-trimoxazole 80mg/400mg tablets (Sigma Pharmaceuticals Plc)	Trimethoprim/Sulfamethoxazole	80mg + 400mg	Tablet	Oral	05010800	Sulphonamides And Trimethoprim
68806	3.24922e+16	Phenoxymethylpenicillin 250mg/5ml oral solution sugar free (Brown & Burk UK Ltd)	Phenoxymethylpenicillin potassium	50mg/1ml	Oral solution	Oral	05010101	Benzylpenicillin And Phenoxymethylpenicillin
68826	3.25062e+16	Co-trimoxazole 160mg/800mg tablets (Alliance Healthcare (Distribution) Ltd)	Sulfamethoxazole/Trimethoprim	800mg + 160mg	Tablet	Oral	05010800	Sulphonamides And Trimethoprim
68943	2.97891e+16	Clarithromycin 500mg tablets (Sigma Pharmaceuticals Plc)	Clarithromycin	500mg	Tablet	Oral	05010500	Macrolides
69107	2.97823e+16	Cefalexin 250mg capsules (Sigma Pharmaceuticals Plc)	Cefalexin	250mg	Capsule	Oral	05010201	Cephalosporins
69118	3.36809e+16	Amoxicillin 500mg capsules (Brown & Burk UK Ltd)	Amoxicillin trihydrate	500mg	Capsule	Oral	05010103	Broad-spectrum Penicillins
69140	3.00161e+16	Co-amoxiclav 250mg/62mg/5ml oral suspension sugar free (Mawdsley-Brooks & Company Ltd)	Amoxicillin trihydrate/Potassium clavulanate	50mg/1ml + 12.5mg/1ml	Oral suspension	Oral	05010103	Broad-spectrum Penicillins
69171	6.5755e+16	Vancomycin 500mg/vial Injection (Antigen Pharmaceuticals)	Vancomycin hydrochloride	500mg	Powder for solution for infusion	Gastroenteral/Intravenous/Oral	05010700	Other Antibacterials
69172	2.47545e+17	Vancomycin oral liquid	Vancomycin Hydrochloride				05010700	Other Antibacterials
69193	738911000001105	Phenoxymethylpenicillin 125mg/5ml oral solution (Sandoz Ltd)	Phenoxymethylpenicillin potassium	25mg/1ml	Oral solution	Oral	05010101	Benzylpenicillin And Phenoxymethylpenicillin
69292	2.97951e+16	Co-amoxiclav 500mg/125mg tablets (Sigma Pharmaceuticals Plc)	Amoxicillin trihydrate/Potassium clavulanate	500mg + 125mg	Tablet	Oral	05010103	Broad-spectrum Penicillins
69330	4.6315e+16	Erythromycin 250mg/5ml Liquid (Rosemont Pharmaceuticals Ltd)	Erythromycin ethyl succinate	50mg/1ml	Oral suspension	Oral	05010500	Macrolides
69340	5065001000027106	Amoxicillin 125mg/5ml Mixture (Mepra-Pharm)	Amoxicillin trihydrate	25mg/1ml	Oral suspension	Oral	05010103	Broad-spectrum Penicillins
69398	161011000001103	Respillin 250mg capsules (Kent Pharmaceuticals Ltd)	Amoxicillin trihydrate	250mg	Capsule	Oral	05010103	Broad-spectrum Penicillins
69403	3.28007e+16	Erythromycin 250mg gastro-resistant tablets (Genesis Pharmaceuticals Ltd)	Erythromycin	250mg	Gastro-resistant tablet	Oral	05010500/13060201	Macrolides/Oral Antibacterials For Acne
69438	1.54193e+16	Zithromax 200mg/5ml oral suspension (Waymade Healthcare Plc)	Azithromycin	40mg/1ml	Oral suspension	Oral	05010500	Macrolides
69472	2.79966e+16	Cefalexin 500mg capsules (Lupin Healthcare (UK) Ltd)	Cefalexin	500mg	Capsule	Oral	05010201	Cephalosporins
69480	3.08259e+16	Erythromycin 250mg gastro-resistant tablets (Mawdsley-Brooks & Company Ltd)	Erythromycin	250mg	Gastro-resistant tablet	Oral	05010500/13060201	Macrolides/Oral Antibacterials For Acne
69493	1.78893e+16	Co-trimoxazole 80mg/400mg tablets (Phoenix Healthcare Distribution Ltd)	Trimethoprim/Sulfamethoxazole	80mg + 400mg	Tablet	Oral	05010800	Sulphonamides And Trimethoprim
69532	1.38279e+16	Amoxil 500mg capsules (DE Pharmaceuticals)	Amoxicillin trihydrate	500mg	Capsule	Oral	05010103	Broad-spectrum Penicillins
69613	1.47894e+16	Azithromycin 250mg capsules (Teva UK Ltd)	Azithromycin dihydrate	250mg	Capsule	Oral	05010500	Macrolides
69614	8750411000001109	Cefadroxil 500mg capsules (Ranbaxy (UK) Ltd)	Cefadroxil monohydrate	500mg	Capsule	Oral	05010201	Cephalosporins
69653	2.89225e+16	Co-trimoxazole 80mg/400mg tablets (Crescent Pharma Ltd)	Trimethoprim/Sulfamethoxazole	80mg + 400mg	Tablet	Oral	05010800	Sulphonamides And Trimethoprim
69709	2.71264e+16	Flucloxacillin 250mg/5ml oral solution sugar free (Alliance Healthcare (Distribution) Ltd)	Flucloxacillin sodium	50mg/1ml	Oral solution	Oral	05010102	Penicillinase-resistant Penicillins
69711	3.36807e+16	Amoxicillin 250mg capsules (Brown & Burk UK Ltd)	Amoxicillin trihydrate	250mg	Capsule	Oral	05010103	Broad-spectrum Penicillins
69814	3.25198e+16	Co-trimoxazole 80mg/400mg/5ml solution for infusion ampoules (Aspen Pharma Trading Ltd)	Sulfamethoxazole/Trimethoprim	80mg/1ml + 16mg/1ml	Solution for infusion	Intravenous	05010800	Sulphonamides And Trimethoprim
69881	3.22817e+16	Co-trimoxazole 80mg/400mg tablets (Aspen Pharma Trading Ltd)	Trimethoprim/Sulfamethoxazole	80mg + 400mg	Tablet	Oral	05010800	Sulphonamides And Trimethoprim
69893	2.29831e+16	Ciprofloxacin 400mg/200ml solution for infusion bottles (Kent Pharmaceuticals Ltd)	Ciprofloxacin lactate	2mg/1ml	Solution for infusion	Intravenous	05011200	Quinolones
69901	1.0428e+16	Amoxicillin 125mg/5ml oral suspension sugar free (Arrow Generics Ltd)	Amoxicillin trihydrate	25mg/1ml	Oral suspension	Oral	05010103	Broad-spectrum Penicillins
69920	3.19895e+16	Co-amoxiclav 125mg/31mg/5ml oral suspension (Ennogen Healthcare Ltd)	Amoxicillin trihydrate/Potassium clavulanate	25mg/1ml + 6.25mg/1ml	Oral suspension	Oral	05010103	Broad-spectrum Penicillins
70023	3.09949e+16	Co-trimoxazole 160mg/800mg tablets (A A H Pharmaceuticals Ltd)	Sulfamethoxazole/Trimethoprim	800mg + 160mg	Tablet	Oral	05010800	Sulphonamides And Trimethoprim
70275	3.2496e+16	Amoxicillin 3g oral powder sachets sugar free (Brown & Burk UK Ltd)	Amoxicillin trihydrate	3gram	Powder	Oral	05010103	Broad-spectrum Penicillins
70311	816211000001107	Erythromycin ethyl succinate 250mg/5ml oral suspension (Alliance Healthcare (Distribution) Ltd)	Erythromycin ethyl succinate	50mg/1ml	Oral suspension	Oral	05010500	Macrolides
70402	3.00101e+16	Cefalexin 500mg capsules (Mawdsley-Brooks & Company Ltd)	Cefalexin	500mg	Capsule	Oral	05010201	Cephalosporins
70783	3.23959e+16	Azithromycin 500mg tablets (Kent Pharmaceuticals Ltd)	Azithromycin	500mg	Tablet	Oral	05010500	Macrolides
70998	1.1975e+16	Ciprofloxacin 100mg/5ml oral suspension (Special Order)	Ciprofloxacin	20mg/1ml	Oral suspension	Oral	05011200	Quinolones
71001	1.77823e+16	Ampicillin 250mg capsules (Phoenix Healthcare Distribution Ltd)	Ampicillin	250mg	Capsule	Oral	05010103	Broad-spectrum Penicillins
71003	2.03264e+16	Oxytetracycline 250mg tablets (Genesis Pharmaceuticals Ltd)	Oxytetracycline dihydrate	250mg	Tablet	Oral	05010300/13060201	Tetracyclines/Oral Antibacterials For Acne
71011	1.98341e+16	Ciprofloxacin 250mg tablets (APC Pharmaceuticals & Chemicals (Europe) Ltd)	Ciprofloxacin hydrochloride	250mg	Tablet	Oral	05011200	Quinolones
71024	4128311000001107	Vancomycin 125mg capsules (Alliance Healthcare (Distribution) Ltd)	Vancomycin hydrochloride	125mg	Capsule	Oral	05010700	Other Antibacterials
71055	1.78527e+16	Cefradine 250mg capsules (Phoenix Healthcare Distribution Ltd)	Cefradine	250mg	Capsule	Oral	05010201	Cephalosporins
71066	1.78993e+16	Erythromycin ethyl succinate 500mg tablets (Sigma Pharmaceuticals Plc)	Erythromycin ethyl succinate	500mg	Tablet	Oral	05010500	Macrolides
71086	1.98182e+16	Co-fluampicil 250mg/250mg capsules (Almus Pharmaceuticals Ltd)	Flucloxacillin sodium/Ampicillin trihydrate	250mg + 250mg	Capsule	Oral	05010103	Broad-spectrum Penicillins
71091	1.14824e+16	Chloramphenicol 250mg capsules (Special Order)	Chloramphenicol	250mg	Capsule	Oral	05010700	Other Antibacterials
71092	1.80818e+16	Ampicillin 125mg/5ml oral suspension (Phoenix Healthcare Distribution Ltd)	Ampicillin	25mg/1ml	Oral suspension	Oral	05010103	Broad-spectrum Penicillins
71154	5298511000001100	Klaricid Paediatric 125mg/5ml oral suspension (Dowelhurst Ltd)	Clarithromycin	25mg/1ml	Oral suspension	Oral	05010500	Macrolides
71271	3.2484e+16	Ceftazidime 2g powder for solution for injection vials (Stravencon Ltd)	Ceftazidime pentahydrate	2gram	Powder for solution for injection	Intramuscular/Intravenous	05010201	Cephalosporins
71393	1.30038e+16	Oxytetracycline 125mg/5ml oral suspension	Oxytetracycline dihydrate	25mg/1ml	Oral suspension	Oral	05010300/13060201	Tetracyclines/Oral Antibacterials For Acne
71420	1.84464e+16	Co-fluampicil 125mg/125mg/5ml oral suspension (Alliance Healthcare (Distribution) Ltd)	Flucloxacillin magnesium/Ampicillin trihydrate	25mg/1ml + 25mg/1ml	Oral suspension	Oral	05010103	Broad-spectrum Penicillins
71423	1.0308e+16	Erythromycin ethyl succinate 250mg/5ml oral suspension sugar free (Focus Pharmaceuticals Ltd)	Erythromycin ethyl succinate	50mg/1ml	Oral suspension	Oral	05010500	Macrolides
71435	1.03085e+16	Erythromycin ethyl succinate 500mg/5ml oral suspension sugar free (Focus Pharmaceuticals Ltd)	Erythromycin ethyl succinate	100mg/1ml	Oral suspension	Oral	05010500	Macrolides
71473	3.47552e+16	Piperacillin 2g / Tazobactam 250mg powder for solution for infusion vials (Bowmed Ibisqus Ltd)	Piperacillin sodium/Tazobactam sodium	2gram + 250mg	Powder for solution for injection	Intravenous	05010104	Antipseudomonal Penicillins
71541	2.97945e+16	Co-amoxiclav 125mg/31mg/5ml oral suspension (Sigma Pharmaceuticals Plc)	Amoxicillin trihydrate/Potassium clavulanate	25mg/1ml + 6.25mg/1ml	Oral suspension	Oral	05010103	Broad-spectrum Penicillins
71572	2.29821e+16	Ciprofloxacin 200mg/100ml solution for infusion bottles (Kent Pharmaceuticals Ltd)	Ciprofloxacin lactate	2mg/1ml	Solution for infusion	Intravenous	05011200	Quinolones
71576	3.28952e+16	Vancomycin 500mg powder for concentrate for solution for infusion vials (Flynn Pharma Ltd)	Vancomycin hydrochloride	500mg	Powder for solution for infusion	Gastroenteral/Intravenous/Oral	05010700	Other Antibacterials
71582	3.02677e+16	Ciproxin 250mg/5ml oral suspension (Lexon (UK) Ltd)	Ciprofloxacin	50mg/1ml	Oral suspension	Oral	05011200	Quinolones
71609	2.9993e+16	Amoxicillin 250mg capsules (Mawdsley-Brooks & Company Ltd)	Amoxicillin trihydrate	250mg	Capsule	Oral	05010103	Broad-spectrum Penicillins
71680	3.00411e+16	Clarithromycin 250mg/5ml oral suspension (DE Pharmaceuticals)	Clarithromycin	50mg/1ml	Oral suspension	Oral	05010500	Macrolides
71819	394111000001107	Co-amoxiclav 250mg/62mg/5ml oral suspension sugar free (Alliance Healthcare (Distribution) Ltd)	Amoxicillin trihydrate/Potassium clavulanate	50mg/1ml + 12.5mg/1ml	Oral suspension	Oral	05010103	Broad-spectrum Penicillins
71820	649511000001104	Ampicillin 250mg/5ml oral suspension (Kent Pharmaceuticals Ltd)	Ampicillin	50mg/1ml	Oral suspension	Oral	05010103	Broad-spectrum Penicillins
71937	3.46792e+16	Co-amoxiclav 500mg/125mg tablets (Almus Pharmaceuticals Ltd)	Amoxicillin trihydrate/Potassium clavulanate	500mg + 125mg	Tablet	Oral	05010103	Broad-spectrum Penicillins
72041	1.67334e+16	Piperacillin 2g / Tazobactam 250mg powder for solution for injection vials (A A H Pharmaceuticals Ltd)	Piperacillin sodium/Tazobactam sodium	2gram + 250mg	Powder for solution for injection	Intravenous	05010104	Antipseudomonal Penicillins
72099	2.33491e+16	Moxifloxacin 0.3mg/0.3ml solution for injection pre-filled syringes	Moxifloxacin hydrochloride	1mg/1ml	Solution for injection	Intracameral	05011200	Quinolones
72108	3.47516e+16	Clarithromycin 500mg powder for solution for infusion vials (Bowmed Ibisqus Ltd)	Clarithromycin	500mg	Powder for solution for infusion	Intravenous	05010500	Macrolides
72126	3.07617e+16	Clarithromycin 125mg/5ml oral suspension (Almus Pharmaceuticals Ltd)	Clarithromycin	25mg/1ml	Oral suspension	Oral	05010500	Macrolides
72157	2.43662e+16	Levofloxacin 250mg tablets (DE Pharmaceuticals)	Levofloxacin hemihydrate	250mg	Tablet	Oral	05011200	Quinolones
72219	1.64431e+16	Flucloxacillin 125mg/5ml oral solution sugar free (A A H Pharmaceuticals Ltd)	Flucloxacillin sodium	25mg/1ml	Oral solution	Oral	05010102	Penicillinase-resistant Penicillins
72224	1.91882e+16	Cefalexin 125mg/5ml oral suspension sugar free (Milpharm Ltd)	Cefalexin	25mg/1ml	Oral suspension	Oral	05010201	Cephalosporins
72318	3.51411e+16	Clarithromycin 500mg tablets (Milpharm Ltd)	Clarithromycin	500mg	Tablet	Oral	05010500	Macrolides
72356	48711000001106	Cefradine 250mg capsules (Alliance Healthcare (Distribution) Ltd)	Cefradine	250mg	Capsule	Oral	05010201	Cephalosporins
72439	1.36213e+16	Erythromycin ethyl succinate 500mg/5ml oral suspension sugar free (Pinewood Healthcare)	Erythromycin ethyl succinate	100mg/1ml	Oral suspension	Oral	05010500	Macrolides
72447	3.49585e+16	Co-trimoxazole 80mg/400mg tablets (Genesis Pharmaceuticals Ltd)	Sulfamethoxazole/Trimethoprim	400mg + 80mg	Tablet	Oral	05010800	Sulphonamides And Trimethoprim
72454	2.19969e+16	Flucloxacillin 250mg capsules (Waymade Healthcare Plc)	Flucloxacillin sodium	250mg	Capsule	Oral	05010102	Penicillinase-resistant Penicillins
72595	3.25016e+16	Co-trimoxazole 40mg/200mg/5ml oral suspension sugar free (A A H Pharmaceuticals Ltd)	Trimethoprim/Sulfamethoxazole	8mg/1ml + 40mg/1ml	Oral suspension	Oral	05010800	Sulphonamides And Trimethoprim
72664	2.44945e+17	Amoxicillin 875mg / Clavulanic acid 125mg tablets	Amoxicillin Trihydrate/Potassium Clavulanate				05010103	Broad-spectrum Penicillins
72685	1.3373e+16	Rifampicin 150mg/5ml oral suspension	Rifampicin	30mg/1ml	Oral suspension	Oral	05010900	Antituberculosis Drugs
72784	3940211000001103	Cefotaxime 1g powder for solution for injection vials (Wockhardt UK Ltd)	Cefotaxime sodium	1gram	Powder for solution for injection	Intramuscular/Intravenous	05010201	Cephalosporins
72884	238711000001102	Ciprofloxacin 500mg tablets (Alliance Healthcare (Distribution) Ltd)	Ciprofloxacin hydrochloride	500mg	Tablet	Oral	05011200	Quinolones
73039	3.47522e+16	Co-amoxiclav 500mg/100mg powder for solution for injection vials (Bowmed Ibisqus Ltd)	Amoxicillin sodium/Potassium clavulanate	500mg + 100mg	Powder for solution for injection	Intravenous	05010103	Broad-spectrum Penicillins
73065	1.64504e+16	Zinnat 250mg tablets (Lexon (UK) Ltd)	Cefuroxime axetil	250mg	Tablet	Oral	05010201	Cephalosporins
73070	1.14039e+16	Doxycycline 50mg capsules (Almus Pharmaceuticals Ltd)	Doxycycline hyclate	50mg	Capsule	Oral	05010300/05040100/13060201	Tetracyclines/Antimalarials/Oral Antibacterials For Acne
73125	2.19417e+16	Co-fluampicil 250mg/250mg capsules (Waymade Healthcare Plc)	Flucloxacillin sodium/Ampicillin trihydrate	250mg + 250mg	Capsule	Oral	05010103	Broad-spectrum Penicillins
73301	1.78582e+16	Ciprofloxacin 250mg tablets (Phoenix Healthcare Distribution Ltd)	Ciprofloxacin hydrochloride	250mg	Tablet	Oral	05011200	Quinolones
73335	1.91786e+16	Levofloxacin 250mg tablets (Teva UK Ltd)	Levofloxacin hemihydrate	250mg	Tablet	Oral	05011200	Quinolones
73388	3.27755e+16	Ciprofloxacin 400mg/200ml infusion bags (A A H Pharmaceuticals Ltd)	Ciprofloxacin lactate	2mg/1ml	Infusion	Intravenous	05011200	Quinolones
73431	2.43665e+16	Levofloxacin 500mg tablets (DE Pharmaceuticals)	Levofloxacin hemihydrate	500mg	Tablet	Oral	05011200	Quinolones
73452	2.18808e+16	Rifampicin 150mg capsules (Waymade Healthcare Plc)	Rifampicin	150mg	Capsule	Oral	05010900	Antituberculosis Drugs
73461	506011000001101	Erythromycin ethyl succinate 250mg/5ml oral suspension sugar free (Kent Pharmaceuticals Ltd)	Erythromycin ethyl succinate	50mg/1ml	Oral suspension	Oral	05010500	Macrolides
73462	2.19981e+16	Flucloxacillin 250mg/5ml oral solution (Waymade Healthcare Plc)	Flucloxacillin sodium	50mg/1ml	Oral solution	Oral	05010102	Penicillinase-resistant Penicillins
73464	1.98375e+16	Levofloxacin 500mg tablets (Mylan)	Levofloxacin hemihydrate	500mg	Tablet	Oral	05011200	Quinolones
73468	5.7995e+16	Co-trimoxazole 80mg+400mg Tablet (Approved Prescription Services Ltd)	Sulfamethoxazole/Trimethoprim	400mg + 80mg	Tablet	Oral	05010800/05040800	Sulphonamides And Trimethoprim/Drugs For Pneumocystis Pneumonia
73510	3.42269e+16	Amoxicillin 500mg/50ml infusion bags	Amoxicillin sodium	10mg/1ml	Infusion	Intravenous	05010103	Broad-spectrum Penicillins
73536	2.98361e+16	Doxycycline 50mg capsules (Sigma Pharmaceuticals Plc)	Doxycycline hyclate	50mg	Capsule	Oral	05010300/05040100/13060201	Tetracyclines/Antimalarials/Oral Antibacterials For Acne
73645	1.79645e+16	Ciprofloxacin 750mg tablets (Almus Pharmaceuticals Ltd)	Ciprofloxacin hydrochloride	750mg	Tablet	Oral	00000000	Unknown
73663	1.36207e+16	Erythromycin ethyl succinate 500mg/5ml oral suspension (Pinewood Healthcare)	Erythromycin ethyl succinate	100mg/1ml	Oral suspension	Oral	05010500	Macrolides
73695	2.38582e+16	Co-trimoxazole 80mg/400mg tablets (DE Pharmaceuticals)	Trimethoprim/Sulfamethoxazole	80mg + 400mg	Tablet	Oral	05010800	Sulphonamides And Trimethoprim
73702	3.25057e+16	Co-trimoxazole 40mg/200mg/5ml oral suspension sugar free (Alliance Healthcare (Distribution) Ltd)	Trimethoprim/Sulfamethoxazole	8mg/1ml + 40mg/1ml	Oral suspension	Oral	05010800	Sulphonamides And Trimethoprim
73744	3.22786e+16	Co-trimoxazole 160mg/800mg tablets (Aspen Pharma Trading Ltd)	Sulfamethoxazole/Trimethoprim	800mg + 160mg	Tablet	Oral	05010800	Sulphonamides And Trimethoprim
73859	3.25225e+16	Levofloxacin 100mg/ml nebuliser liquid ampoules	Levofloxacin hemihydrate	100mg/1ml	Nebuliser liquid	Inhalation	05011200	Quinolones
73933	3.46491e+16	Ciprofloxacin 400mg/200ml solution for infusion vials (Intrapharm Laboratories Ltd)	Ciprofloxacin lactate	2mg/1ml	Solution for infusion	Intravenous	05011200	Quinolones
73965	1.87228e+16	Flucloxacillin 250mg/5ml oral solution (Alliance Healthcare (Distribution) Ltd)	Flucloxacillin sodium	50mg/1ml	Oral solution	Oral	05010102	Penicillinase-Resistant Penicillins
73979	3.55919e+16	Amoxicillin 250mg/5ml oral suspension sugar free (RX Farma)	Amoxicillin trihydrate	50mg/1ml	Oral suspension	Oral	05010103	Broad-Spectrum Penicillins
73983	5522111000001109	Augmentin 375mg tablets (Dowelhurst Ltd)	Amoxicillin trihydrate/Potassium clavulanate	250mg + 125mg	Tablet	Oral	05010103	Broad-Spectrum Penicillins
74060	1.32128e+16	Cefalexin 125mg/5ml oral suspension (Dowelhurst Ltd)	Cefalexin	25mg/1ml	Oral suspension	Oral	05010201	Cephalosporins
74202	3.47514e+16	Cefuroxime 250mg powder for injection vials (Bowmed Ibisqus Ltd)	Cefuroxime sodium	250mg	Powder for injection	Intramuscular/Intravenous	05010201	Cephalosporins
74288	1.05232e+16	Procaine benzylpenicillin 1.5g/3.4ml suspension for injection pre-filled syringes	Procaine benzylpenicillin	441mg/1ml	Suspension for injection	Intramuscular	05010101	Benzylpenicillin And Phenoxymethylpenicillin
74293	1.54726e+16	Azithromycin 250mg tablets (Alliance Healthcare (Distribution) Ltd)	Azithromycin	250mg	Tablet	Oral	05010500	Macrolides
74309	1.31133e+16	Amoxicillin 250mg/5ml oral suspension sugar free (Dowelhurst Ltd)	Amoxicillin trihydrate	50mg/1ml	Oral suspension	Oral	05010103	Broad-Spectrum Penicillins
74355	2.98563e+16	Erythromycin 250mg gastro-resistant tablets (Sigma Pharmaceuticals Plc)	Erythromycin	250mg	Gastro-resistant tablet	Oral	05010500/13060201	Macrolides/Oral Antibacterials For Acne
74365	1.31125e+16	Amoxicillin 125mg/5ml oral suspension sugar free (Dowelhurst Ltd)	Amoxicillin trihydrate	25mg/1ml	Oral suspension	Oral	05010103	Broad-Spectrum Penicillins
74382	2.98526e+16	Erythromycin ethyl succinate 250mg/5ml oral suspension sugar free (Sigma Pharmaceuticals Plc)	Erythromycin ethyl succinate	50mg/1ml	Oral suspension	Oral	05010500	Macrolides
74505	2.97827e+16	Cefalexin 500mg capsules (Sigma Pharmaceuticals Plc)	Cefalexin	500mg	Capsule	Oral	05010201	Cephalosporins
74523	1.95439e+16	Azithromycin 500mg tablets (Aspire Pharma Ltd)	Azithromycin	500mg	Tablet	Oral	05010500	Macrolides
74550	2.97645e+16	Amoxicillin 125mg/5ml oral suspension sugar free (Sigma Pharmaceuticals Plc)	Amoxicillin trihydrate	25mg/1ml	Oral suspension	Oral	05010103	Broad-Spectrum Penicillins
74616	3.51409e+16	Clarithromycin 250mg tablets (Milpharm Ltd)	Clarithromycin	250mg	Tablet	Oral	05010500	Macrolides
74637	232811000001108	Cefalexin 250mg tablets (Ranbaxy (UK) Ltd)	Cefalexin	250mg	Tablet	Oral	05010201	Cephalosporins
74651	398811000001108	Erythromycin ethyl succinate 250mg/5ml oral suspension (Actavis UK Ltd)	Erythromycin ethyl succinate	50mg/1ml	Oral suspension	Oral	05010500	Macrolides
74658	868011000001102	Ciprofloxacin 750mg tablets (Sandoz Ltd)	Ciprofloxacin hydrochloride	750mg	Tablet	Oral	05011200	Quinolones
74893	3.52107e+16	Cefalexin 125mg/5ml oral suspension sugar free (Alliance Healthcare (Distribution) Ltd)	Cefalexin	25mg/1ml	Oral suspension	Oral	05010201	Cephalosporins
74937	2.1766e+16	Amoxicillin 3g oral powder sachets sugar free (Waymade Healthcare Plc)	Amoxicillin trihydrate	3gram	Powder	Oral	05010103	Broad-Spectrum Penicillins
75084	1.33729e+16	Rifampicin 150mg/5ml oral solution	Rifampicin	30mg/1ml	Oral solution	Oral	05010900	Antituberculosis Drugs
75097	1.94551e+16	Vancomycin 1g powder for solution for infusion vials (Pfizer Ltd)	Vancomycin hydrochloride	1gram	Powder for solution for infusion	Gastroenteral/Oral/Intravenous	05010700	Other Antibacterials
75243	3.03478e+16	Co-amoxiclav 1000mg/200mg powder for solution for injection vials (Peckforton Pharmaceuticals Ltd)	Potassium clavulanate/Amoxicillin sodium	200mg + 1000mg	Powder for solution for injection	Intravenous	05010103	Broad-Spectrum Penicillins
75269	3.55635e+16	Co-amoxiclav 250mg/125mg tablets (Rivopharm (UK) Ltd)	Amoxicillin trihydrate/Potassium clavulanate	250mg + 125mg	Tablet	Oral	05010103	Broad-Spectrum Penicillins
75275	3.55161e+16	Ciprofloxacin 400mg/200ml infusion bags (Bowmed Ibisqus Ltd)	Ciprofloxacin lactate	2mg/1ml	Infusion	Intravenous	05011200	Quinolones
75298	2.96732e+16	Levofloxacin 250mg tablets (Macleods Pharma UK Ltd)	Levofloxacin hemihydrate	250mg	Tablet	Oral	05011200	Quinolones
75316	1.04992e+16	Klaricid XL 500mg tablets (Dowelhurst Ltd)	Clarithromycin	500mg	Modified-release tablet	Oral	05010500	Macrolides
75317	3.59073e+16	Co-amoxiclav 500mg/125mg tablets (Consilient Health Ltd)	Amoxicillin trihydrate/Potassium clavulanate	500mg + 125mg	Tablet	Oral	05010103	Broad-Spectrum Penicillins
75331	3.49628e+16	Co-amoxiclav 500mg/125mg tablets (Bristol Laboratories Ltd)	Amoxicillin trihydrate/Potassium clavulanate	500mg + 125mg	Tablet	Oral	05010103	Broad-Spectrum Penicillins
75358	3.08101e+16	Erythromycin ethyl succinate 250mg/5ml oral suspension sugar free (Mawdsley-Brooks & Company Ltd)	Erythromycin ethyl succinate	50mg/1ml	Oral suspension	Oral	05010500	Macrolides
75386	3.52109e+16	Cefalexin 250mg/5ml oral suspension sugar free (Alliance Healthcare (Distribution) Ltd)	Cefalexin	50mg/1ml	Oral suspension	Oral	05010201	Cephalosporins
75422		Erythromycin ethyl succinate 500mg tablets (Alliance Healthcare (Distribution) Ltd)	Erythromycin ethyl succinate	500mg	Tablet	Oral	05010500	Macrolides
75547		Co-amoxiclav 250mg/62mg/5ml oral suspension (Ennogen Healthcare Ltd)	Amoxicillin trihydrate/Potassium clavulanate	50mg/1ml + 12.5mg/1ml	Oral suspension	Oral	05010103	Broad-Spectrum Penicillins
75579		Cefalexin 250mg/5ml Oral solution (Lagap)	Cefalexin	50mg/1ml	Oral suspension	Oral	05010201	Cephalosporins
75595		Erythromycin 250mg/5ml Liquid (Berk Pharmaceuticals Ltd)	Erythromycin ethyl succinate	50mg/1ml	Oral suspension	Oral	05010500	Macrolides
75663		Co-amoxiclav 250mg/125mg tablets (Bristol Laboratories Ltd)	Amoxicillin trihydrate/Potassium clavulanate	250mg + 125mg	Tablet	Oral	05010103	Broad-Spectrum Penicillins
75782		Co-amoxiclav 125mg/31mg/5ml oral suspension (DE Pharmaceuticals)	Amoxicillin trihydrate/Potassium clavulanate	25mg/1ml + 6.25mg/1ml	Oral suspension	Oral	05010103	Broad-Spectrum Penicillins
75783		Cefalexin 250mg capsules (Lupin Healthcare (UK) Ltd)	Cefalexin	250mg	Capsule	Oral	05010201	Cephalosporins
75871		Clarithromycin 500mg powder for concentrate for solution for infusion vials (Hameln Pharmaceuticals Ltd)	Clarithromycin	500mg	Powder for solution for infusion	Intravenous	05010500	Macrolides
75944		Flucloxacillin 2g powder for solution for injection vials	Flucloxacillin sodium	2gram	Powder for solution for injection	Intravenous/Intramuscular	05010102	Penicillinase-Resistant Penicillins
75961		Amoxicillin 125mg/5ml oral suspension sugar free (Medreich Plc)	Amoxicillin trihydrate	25mg/1ml	Oral suspension	Oral	05010103	Broad-Spectrum Penicillins
75978		Co-fluampicil 125mg/125mg/5ml oral suspension (A A H Pharmaceuticals Ltd)	Flucloxacillin magnesium/Ampicillin trihydrate	25mg/1ml + 25mg/1ml	Oral suspension	Oral	05010103	Broad-Spectrum Penicillins
76071		Erythromycin ethyl succinate 250mg/5ml oral suspension (Focus Pharmaceuticals Ltd)	Erythromycin ethyl succinate	50mg/1ml	Oral suspension	Oral	05010500	Macrolides
76155		Azithromycin 500mg powder for solution for infusion vials	Azithromycin dihydrate	500mg	Powder for solution for infusion	Intravenous	05010500	Macrolides
76188		Co-amoxiclav 125mg/31mg/5ml oral suspension sugar free (Teva UK Ltd)	Amoxicillin trihydrate/Potassium clavulanate	25mg/1ml + 6.25mg/1ml	Oral suspension	Oral	05010103	Broad-Spectrum Penicillins
76233		Amoxicillin 500mg capsules (RX Farma)	Amoxicillin trihydrate	500mg	Capsule	Oral	05010103	Broad-Spectrum Penicillins
76263		Azithromycin 200mg/5ml oral suspension (Waymade Healthcare Plc)	Azithromycin	40mg/1ml	Oral suspension	Oral	05010500	Macrolides
76347		Amoxicillin 500mg capsules (Mawdsley-Brooks & Company Ltd)	Amoxicillin trihydrate	500mg	Capsule	Oral	05010103	Broad-Spectrum Penicillins
76430		Ciprofloxacin 750mg tablets (APC Pharmaceuticals & Chemicals (Europe) Ltd)	Ciprofloxacin hydrochloride	750mg	Tablet	Oral	05011200	Quinolones
76434		Amoxicillin 250mg powder for solution for injection vials (A A H Pharmaceuticals Ltd)	Amoxicillin sodium	250mg	Powder for solution for injection	Intramuscular/Intravenous	05010103	Broad-Spectrum Penicillins
76460		OXYTETRACYCLINE/PROCAINE HCl 100 MG INJ					00000000	Unknown
76494		Benzylpenicillin sodium with benemethamine penicillin with procaine benzylpenicillin injection					05010101	Benzylpenicillin And Phenoxymethylpenicillin
76760		Co-amoxiclav 875mg/125mg tablets (Mawdsley-Brooks & Company Ltd)	Amoxicillin trihydrate/Potassium clavulanate	875mg + 125mg	Tablet	Oral	05010103	Broad-Spectrum Penicillins
76854		Augmentin-Duo 400/57 oral suspension (Dowelhurst Ltd)	Amoxicillin trihydrate/Potassium clavulanate	80mg/1ml + 11.4mg/1ml	Oral suspension	Oral	05010103	Broad-Spectrum Penicillins
77008		Oxytetracycline 250mg tablets (Almus Pharmaceuticals Ltd)	Oxytetracycline dihydrate	250mg	Tablet	Oral	05010300/13060201	Tetracyclines/Oral Antibacterials For Acne
77168		Cefalexin 500mg Tablet (Berk Pharmaceuticals Ltd)	Cefalexin	500mg	Tablet	Oral	05010201	Cephalosporins
77222		Benethamine penicillin with procaine benzylpenicillin and benzylpenicillin sodium injection					05010101	Benzylpenicillin And Phenoxymethylpenicillin
77241		Ceftazidime 500mg powder for solution for injection vials (Bowmed Ibisqus Ltd)	Ceftazidime pentahydrate	500mg	Powder for solution for injection	Intramuscular/Intravenous	05010201	Cephalosporins
77276		Erythromycin 1g powder for solution for infusion vials (Advanz Pharma)	Erythromycin lactobionate	1gram	Powder for solution for infusion	Intravenous	05010500	Macrolides
77277		Vancomycin 1g powder for solution for infusion vials (Alliance Healthcare (Distribution) Ltd)	Vancomycin hydrochloride	1gram	Powder for solution for infusion	Gastroenteral/Oral/Intravenous	05010700	Other Antibacterials

## Sheet: Table S2
Table S2: CPRD GOLD codelist for opioids
prodcode	dmdcode	product_name	drug_substance	strength	formulation	route	bnf_code	bnf_chapter
86	322623000	Tramadol 50mg capsules	Tramadol hydrochloride	50mg	Capsule	Oral	04070200	Opioid Analgesics
123	1.1915e+16	Fortral 30mg/ml Injection (Sterwin Medicines)	Pentazocine Lactate	30mg/ml	Injection		04070200	Opioid Analgesics
148	1.12005e+17	MORPHINE 60 MG SUP					00000000	Unknown
166	1.10805e+17	PAPAVERETUM 20 MG INJ					00000000	Unknown
187	203811000001106	Zydol 50mg capsules (Grunenthal Ltd)	Tramadol hydrochloride	50mg	Capsule	Oral	04070200	Opioid Analgesics
234	1.58735e+17	Pethidine 25mg tablet	Pethidine Hydrochloride	25mg	Tablets	Oral	04070200	Opioid Analgesics
249	2.4675e+16	Pethidine 10mg/ml injection	Pethidine Hydrochloride	10mg/ml	Injection		04070200	Opioid Analgesics
320	1.22935e+17	Buprenorphine HCl 300micrograms injection	Buprenorphine Hydrochloride	300micrograms/ml	Injection	Intravenous Injection	04070200	Opioid Analgesics
328	322600003	Pentazocine 50mg capsules	Pentazocine hydrochloride	50mg	Capsule	Oral	04070200	Opioid Analgesics
354	1.01896e+16	Morphine sulfate 100mg/50ml solution for infusion vials	Morphine sulfate	2mg/1ml	Solution for infusion	Intravenous	04070200	Opioid Analgesics
396	322498006	Buprenorphine 200microgram sublingual tablets sugar free	Buprenorphine hydrochloride	200microgram	Sublingual tablet	Sublingual	04070200/04105200	Opioid Analgesics/Drugs Used In Substance Dependence - Opioid Dependence
423	1.58745e+17	Pethidine 50mg/ml injection	Pethidine Hydrochloride	50mg/ml	Injection		04070200	Opioid Analgesics
458	1.67975e+17	Morphine 15mg Suppository	Morphine Sulphate	15mg	Suppository	Rectal	04070200	Opioid Analgesics
495	3077711000001104	MST Continus 10mg tablets (Napp Pharmaceuticals Ltd)	Morphine sulfate	10mg	Modified-release tablet	Oral	04070200	Opioid Analgesics
607	4379311000001107	MST Continus Suspension 20mg granules sachets (Napp Pharmaceuticals Ltd)	Morphine sulfate	20mg	Modified-release granules	Oral	04070200	Opioid Analgesics
655	3521311000001108	Morphine sulfate 10mg/5ml oral solution unit dose vials sugar free	Morphine sulfate	2mg/1ml	Oral solution	Oral	04070200	Opioid Analgesics
659	1.67985e+17	Morphine 30mg Suppository	Morphine Sulphate	30mg	Suppository	Rectal	04070200	Opioid Analgesics
701	3.59401e+16	Tramadol 50mg modified-release capsules	Tramadol hydrochloride	50mg	Modified-release capsule	Oral	04070200	Opioid Analgesics
715	2.08995e+17	Morphine sulphate 1mg/ml Injection	Morphine Sulphate	1mg/ml	Injection		04070200	Opioid Analgesics
824	3.6128e+16	Morphine hydrochloride powder	Morphine hydrochloride	1mg/1mg	Not applicable	Route of administration not applicable	50030000	Extemporaneous Item
826	3.60283e+16	Pethidine 50mg/1ml solution for injection ampoules	Pethidine hydrochloride	50mg/1ml	Solution for injection	Intramuscular/Subcutaneous/Intravenous	04070200	Opioid Analgesics
1503	3164311000001109	Oramorph 10mg/5ml oral solution (Boehringer Ingelheim Ltd)	Morphine sulfate	2mg/1ml	Oral solution	Oral	04070200	Opioid Analgesics
2367	322601004	Pentazocine 25mg tablets	Pentazocine hydrochloride	25mg	Tablet	Oral	04070200	Opioid Analgesics
2425	1.46108e+16	Kaolin and Morphine mixture	Sodium bicarbonate/Chloroform/Morphine hydrochloride/Kaolin light	50gram/1litre + 5ml/1litre + 91.6mg/1litre + 200gram/1litre	Oral suspension	Oral	01040200	Antimotility Drugs
2450	322612004	Pethidine 50mg tablets	Pethidine hydrochloride	50mg	Tablet	Oral	04070200	Opioid Analgesics
2952	3.61207e+16	Methadone 1mg/ml oral solution	Methadone hydrochloride	1mg/1ml	Oral solution	Oral	04070200/04105200	Opioid Analgesics/Drugs Used In Substance Dependence - Opioid Dependence
2957	3078711000001103	MST Continus 30mg tablets (Napp Pharmaceuticals Ltd)	Morphine sulfate	30mg	Modified-release tablet	Oral	04070200	Opioid Analgesics
2966	2.4665e+16	Pethidine 50mg/ml injection	Pethidine Hydrochloride	50mg/ml	Injection		04070200	Opioid Analgesics
2997	1.96805e+17	Oramorph sr 10mg Tablet (Boehringer Ingelheim Ltd)	Morphine sulfate	10mg	Modified-release tablet	Oral	04070200	Opioid Analgesics
3064	322492007	Buprenorphine 400microgram sublingual tablets sugar free	Buprenorphine hydrochloride	400microgram	Sublingual tablet	Sublingual	04070200/04105200	Opioid Analgesics/Drugs Used In Substance Dependence - Opioid Dependence
3165	1.68055e+17	Diamorphine 10mg Injection (Manufacturer unknown)	Diamorphine Hydrochloride	10mg	Injection		04070200	Opioid Analgesics
3378	322633008	Tramadol 50mg soluble tablets sugar free	Tramadol hydrochloride	50mg	Soluble tablet	Oral	04070200	Opioid Analgesics
3522	867611000001105	Temgesic 200microgram sublingual tablets (Indivior UK Ltd)	Buprenorphine hydrochloride	200microgram	Sublingual tablet	Sublingual	04070200/04105200	Opioid Analgesics/Drugs Used In Substance Dependence - Opioid Dependence
3644	306311000001100	Zydol SR 100mg tablets (Grunenthal Ltd)	Tramadol hydrochloride	100mg	Modified-release tablet	Oral	04070200	Opioid Analgesics
3919	2898611000001107	Sevredol 10mg tablets (Napp Pharmaceuticals Ltd)	Morphine sulfate	10mg	Tablet	Oral	04070200	Opioid Analgesics
4114	3.59202e+16	Tramadol 100mg modified-release capsules	Tramadol hydrochloride	100mg	Modified-release capsule	Oral	04070200	Opioid Analgesics
4115	3.59203e+16	Tramadol 100mg modified-release tablets	Tramadol hydrochloride	100mg	Modified-release tablet	Oral	04070200	Opioid Analgesics
4266	322708003	Morphine 10mg tablets	Morphine sulfate	10mg	Tablet	Oral	04070200	Opioid Analgesics
4280	922411000001105	MST Continus 5mg tablets (Napp Pharmaceuticals Ltd)	Morphine sulfate	5mg	Modified-release tablet	Oral	04070200	Opioid Analgesics
4476	4088311000001108	MST Continus Suspension 60mg granules sachets (Napp Pharmaceuticals Ltd)	Morphine sulfate	60mg	Modified-release granules	Oral	04070200	Opioid Analgesics
4477	2883211000001103	MST Continus 60mg tablets (Napp Pharmaceuticals Ltd)	Morphine sulfate	60mg	Modified-release tablet	Oral	04070200	Opioid Analgesics
4693	3331611000001103	Oramorph 10mg/5ml oral solution unit dose vials (Boehringer Ingelheim Ltd)	Morphine sulfate	2mg/1ml	Oral solution	Oral	04070200	Opioid Analgesics
4834	3.59205e+16	Tramadol 150mg modified-release capsules	Tramadol hydrochloride	150mg	Modified-release capsule	Oral	04070200	Opioid Analgesics
4999	2.19295e+17	Tramadol 24 Modified-release tablet	Tramadol Hydrochloride	150mg	Modified-release Tablet	Oral	04070200	Opioid Analgesics
5028	2.19305e+17	Tramadol 24 Modified-release tablet	Tramadol Hydrochloride	200mg	Modified-release Tablet	Oral	04070200	Opioid Analgesics
5079	9.3335e+16	Diamorphine hydrochloride 5mg powder for injection solution	Diamorphine Hydrochloride	5mg	Powder For Solution For Injection	Subcutaneous Injection	04070200	Opioid Analgesics
5169	315611000001102	Zydol SR 200mg tablets (Grunenthal Ltd)	Tramadol hydrochloride	200mg	Modified-release tablet	Oral	04070200	Opioid Analgesics
5211	3.6123e+16	Methadone 2mg/5ml linctus	Methadone hydrochloride	400microgram/1ml	Oral solution	Oral	03090100	Cough Suppressants
5257	2.12255e+17	Tramadol 12 Modified-release tablet	Tramadol Hydrochloride	150mg	Modified-release Tablet	Oral	04070200	Opioid Analgesics
5322	462111000001108	Physeptone 5mg tablets (Martindale Pharmaceuticals Ltd)	Methadone hydrochloride	5mg	Tablet	Oral	03090100/04070200/04105200	Cough Suppressants/Opioid Analgesics/Drugs Used In Substance Dependence - Opioid Dependence
5555	3164111000001107	Sevredol 10mg/5ml oral solution (Napp Pharmaceuticals Ltd)	Morphine sulfate	2mg/1ml	Oral solution	Oral	04070200	Opioid Analgesics
5563	2.22215e+17	Morphine sulphate 12 20mg Modified-release capsule	Morphine Sulphate	20mg	Modified-release Capsule	Oral	04070200	Opioid Analgesics
5585	322692000	Oxycodone 10mg capsules	Oxycodone hydrochloride	10mg	Capsule	Oral	04070200	Opioid Analgesics
5599	2891711000001108	OxyContin 10mg modified-release tablets (Napp Pharmaceuticals Ltd)	Oxycodone hydrochloride	10mg	Modified-release tablet	Oral	04070200	Opioid Analgesics
5652	2.22225e+17	Morphine sulphate 12 50mg Modified-release capsule	Morphine Sulphate	50mg	Modified-release Capsule	Oral	04070200	Opioid Analgesics
5664	322446009	Morphine hydrochloride 15mg suppositories	Morphine hydrochloride	15mg	Suppository	Rectal	04070200	Opioid Analgesics
5668	9.3355e+16	Diamorphine hydrochloride 30mg powder for injection solution	Diamorphine Hydrochloride	30mg	Powder For Solution For Injection	Subcutaneous Injection	04070200	Opioid Analgesics
5670	9.3345e+16	Diamorphine hydrochloride 10mg powder for injection solution	Diamorphine Hydrochloride	10mg	Powder For Solution For Injection	Subcutaneous Injection	04070200	Opioid Analgesics
5681	3.61265e+16	Morphine 10mg modified-release tablets	Morphine sulfate	10mg	Modified-release tablet	Oral	04070200	Opioid Analgesics
5714	272811000001105	MST Continus 15mg tablets (Napp Pharmaceuticals Ltd)	Morphine sulfate	15mg	Modified-release tablet	Oral	04070200	Opioid Analgesics
5777	3991511000001104	Diocalm Dual Action chewable tablets (SSL International Plc)	Morphine hydrochloride/Attapulgite activated/Attapulgite	395microgram + 312.5mg + 187.5mg	Chewable tablet	Oral	01040200	Antimotility Drugs
5840	3.61283e+16	Morphine sulfate 10mg/5ml oral solution	Morphine sulfate	2mg/1ml	Oral solution	Oral	04070200	Opioid Analgesics
5843	3.61295e+16	Oxycodone 10mg modified-release tablets	Oxycodone hydrochloride	10mg	Modified-release tablet	Oral	04070200	Opioid Analgesics
5936	3446611000001101	Transtec 35micrograms/hour transdermal patches (Napp Pharmaceuticals Ltd)	Buprenorphine	35microgram/1hour	Transdermal patch	Transdermal	04070200	Opioid Analgesics
5991	2883611000001101	MST Continus 100mg tablets (Napp Pharmaceuticals Ltd)	Morphine sulfate	100mg	Modified-release tablet	Oral	04070200	Opioid Analgesics
6002	3.61264e+16	Morphine 10mg modified-release capsules	Morphine sulfate	10mg	Modified-release capsule	Oral	04070200	Opioid Analgesics
6040	3448811000001101	Transtec 52.5micrograms/hour transdermal patches (Napp Pharmaceuticals Ltd)	Buprenorphine	52.5microgram/1hour	Transdermal patch	Transdermal	04070200	Opioid Analgesics
6056	322497001	Buprenorphine 8mg sublingual tablets sugar free	Buprenorphine hydrochloride	8mg	Sublingual tablet	Sublingual	04070200/04105200	Opioid Analgesics/Drugs Used In Substance Dependence - Opioid Dependence
6153	362111000001102	Zydol SR 150mg tablets (Grunenthal Ltd)	Tramadol hydrochloride	150mg	Modified-release tablet	Oral	04070200	Opioid Analgesics
6181	3449311000001104	Transtec 70micrograms/hour transdermal patches (Napp Pharmaceuticals Ltd)	Buprenorphine	70microgram/1hour	Transdermal patch	Transdermal	04070200	Opioid Analgesics
6210	749211000001105	Subutex 8mg sublingual tablets (Indivior UK Ltd)	Buprenorphine hydrochloride	8mg	Sublingual tablet	Sublingual	04070200/04105200	Opioid Analgesics/Drugs Used In Substance Dependence - Opioid Dependence
6215	3.59207e+16	Tramadol 200mg modified-release capsules	Tramadol hydrochloride	200mg	Modified-release capsule	Oral	04070200	Opioid Analgesics
6226	322321008	Aspirin 500mg / Papaveretum 7.71mg dispersible tablets sugar free	Aspirin/Papaveretum	500mg + 7.71mg	Dispersible tablet	Oral	00000000	Unknown
6232	3077311000001103	Sevredol 20mg tablets (Napp Pharmaceuticals Ltd)	Morphine sulfate	20mg	Tablet	Oral	04070200	Opioid Analgesics
6269	3.61286e+16	Morphine sulfate 20mg/ml oral solution sugar free	Morphine sulfate	20mg/1ml	Oral solution	Oral	04070200	Opioid Analgesics
6366	3079311000001108	Sevredol 50mg tablets (Napp Pharmaceuticals Ltd)	Morphine sulfate	50mg	Tablet	Oral	04070200	Opioid Analgesics
6414	2.24645e+17	Oxycodone hydrochloride 10mg/ml injection	Oxycodone Hydrochloride	10mg/ml	Injection	Subcutaneous Injection	04070200	Opioid Analgesics
6441	322591003	Methadone 5mg tablets	Methadone hydrochloride	5mg	Tablet	Oral	03090100/04070200/04105200	Cough Suppressants/Opioid Analgesics/Drugs Used In Substance Dependence - Opioid Dependence
6458	9.3415e+16	Diamorphine hydrochloride 500mg powder for injection solution	Diamorphine Hydrochloride	500mg	Powder For Solution For Injection	Subcutaneous Injection	04070200	Opioid Analgesics
6459	9.3405e+16	Diamorphine hydrochloride 100mg powder for injection solution	Diamorphine Hydrochloride	100mg	Powder For Solution For Injection	Subcutaneous Injection	04070200	Opioid Analgesics
6547	322496005	Buprenorphine 2mg sublingual tablets sugar free	Buprenorphine hydrochloride	2mg	Sublingual tablet	Sublingual	04070200/04105200	Opioid Analgesics/Drugs Used In Substance Dependence - Opioid Dependence
6557	2895711000001105	OxyNorm 5mg capsules (Napp Pharmaceuticals Ltd)	Oxycodone hydrochloride	5mg	Capsule	Oral	04070200	Opioid Analgesics
6558	7386811000001106	Tramadol 37.5mg / Paracetamol 325mg tablets	Paracetamol/Tramadol hydrochloride	325mg + 37.5mg	Tablet	Oral	04070200	Opioid Analgesics
6608	3.61304e+16	Oxycodone 20mg modified-release tablets	Oxycodone hydrochloride	20mg	Modified-release tablet	Oral	04070200	Opioid Analgesics
6609	3.61312e+16	Oxycodone 5mg/5ml oral solution sugar free	Oxycodone hydrochloride	1mg/1ml	Oral solution	Oral	04070200	Opioid Analgesics
6708	3.61309e+16	Oxycodone 40mg modified-release tablets	Oxycodone hydrochloride	40mg	Modified-release tablet	Oral	04070200	Opioid Analgesics
6736	4389411000001105	Morphine 20mg modified-release granules sachets sugar free	Morphine sulfate	20mg	Modified-release granules	Oral	04070200	Opioid Analgesics
6769	3.6131e+16	Oxycodone 5mg modified-release tablets	Oxycodone hydrochloride	5mg	Modified-release tablet	Oral	04070200	Opioid Analgesics
6790	322691007	Oxycodone 5mg capsules	Oxycodone hydrochloride	5mg	Capsule	Oral	04070200	Opioid Analgesics
6879	3.59137e+16	Buprenorphine 35micrograms/hour transdermal patches	Buprenorphine	35microgram/1hour	Transdermal patch	Transdermal	04070200	Opioid Analgesics
6892	9.2235e+16	Morphine sulphate 10mg/ml Injection	Morphine Sulphate	10mg/ml	Injection		04070200	Opioid Analgesics
6917	3.59138e+16	Buprenorphine 52.5micrograms/hour transdermal patches	Buprenorphine	52.5microgram/1hour	Transdermal patch	Transdermal	04070200	Opioid Analgesics
6948	3.61315e+16	Oxycodone 80mg modified-release tablets	Oxycodone hydrochloride	80mg	Modified-release tablet	Oral	04070200	Opioid Analgesics
7114	1.66995e+17	Diamorphine 3mg/5ml oral solution	Diamorphine Hydrochloride	3mg/5ml	Linctus	Oral	04070200	Opioid Analgesics
7167	4074911000001106	OxyContin 5mg modified-release tablets (Napp Pharmaceuticals Ltd)	Oxycodone hydrochloride	5mg	Modified-release tablet	Oral	04070200	Opioid Analgesics
7181	4362711000001108	J Collis Browne's tablets (Thornton & Ross Ltd)	Morphine hydrochloride/Calcium carbonate heavy/Kaolin light	350microgram + 200mg + 750mg	Tablet	Oral	01040000	Acute Diarrhoea
7197	2.11925e+17	Morphine sulphate 12 30mg Modified-release capsule	Morphine Sulphate	30mg	Modified-release Capsule	Oral	04070200	Opioid Analgesics
7236	9567411000001100	Buprenorphine 10micrograms/hour transdermal patches	Buprenorphine	10microgram/1hour	Transdermal patch	Transdermal	04070200	Opioid Analgesics
7238	9567311000001108	Buprenorphine 20micrograms/hour transdermal patches	Buprenorphine	20microgram/1hour	Transdermal patch	Transdermal	04070200	Opioid Analgesics
7275	322693005	Oxycodone 20mg capsules	Oxycodone hydrochloride	20mg	Capsule	Oral	04070200	Opioid Analgesics
7334	9567211000001104	Buprenorphine 5micrograms/hour transdermal patches	Buprenorphine	5microgram/1hour	Transdermal patch	Transdermal	04070200	Opioid Analgesics
7372	2896311000001101	OxyNorm 20mg capsules (Napp Pharmaceuticals Ltd)	Oxycodone hydrochloride	20mg	Capsule	Oral	04070200	Opioid Analgesics
7389	2896611000001106	OxyContin 20mg modified-release tablets (Napp Pharmaceuticals Ltd)	Oxycodone hydrochloride	20mg	Modified-release tablet	Oral	04070200	Opioid Analgesics
7406	2897511000001109	OxyNorm 10mg/ml concentrate oral solution (Napp Pharmaceuticals Ltd)	Oxycodone hydrochloride	10mg/1ml	Oral solution	Oral	04070200	Opioid Analgesics
7450	1.33245e+17	Pentazocine 15mg with paracetamol 500mg tablet	Pentazocine Hydrochloride/Paracetamol	500mg + 15mg	Tablets	Oral	04070100/04070200	Non-opioid And Compound Analgesics/Opioid Analgesics
7457	3.0865e+16	Temgesic 0.3mg/ml Injection (Reckitt Benckiser Healthcare (UK) Ltd)	Buprenorphine Hydrochloride	0.3mg/ml	Injection	Intravenous Injection	04070200	Opioid Analgesics
7517	322428003	Morphine sulfate 15mg suppositories	Morphine sulfate	15mg	Suppository	Rectal	04070200	Opioid Analgesics
7555	9565311000001104	BuTrans 5micrograms/hour transdermal patches (Napp Pharmaceuticals Ltd)	Buprenorphine	5microgram/1hour	Transdermal patch	Transdermal	04070200	Opioid Analgesics
7729	1.6585e+16	Morphine hcl Oral solution (Thornton and Ross Ltd)	Morphine Hydrochloride		Oral Solution	Oral	04070200	Opioid Analgesics
7801	1.19445e+17	MORPHINE SULPHATE SR 30 MG TAB					00000000	Unknown
7849	1.68085e+17	Diamorphine 100mg Injection (Manufacturer unknown)	Diamorphine Hydrochloride	100mg	Injection		04070200	Opioid Analgesics
7872	1.60385e+17	MORPHINE S/R 64 MG INJ					00000000	Unknown
7875	3.61273e+16	Morphine 30mg modified-release tablets	Morphine sulfate	30mg	Modified-release tablet	Oral	04070200	Opioid Analgesics
7999	1.68045e+17	Diamorphine 5mg Injection (Manufacturer unknown)	Diamorphine Hydrochloride	5mg	Injection		04070200	Opioid Analgesics
8017	762111000001101	Temgesic 400microgram sublingual tablets (Indivior UK Ltd)	Buprenorphine hydrochloride	400microgram	Sublingual tablet	Sublingual	04070200/04105200	Opioid Analgesics/Drugs Used In Substance Dependence - Opioid Dependence
8039	394011000001106	MST Continus 200mg tablets (Napp Pharmaceuticals Ltd)	Morphine sulfate	200mg	Modified-release tablet	Oral	04070200	Opioid Analgesics
8040	1.68075e+17	Diamorphine 30mg Injection (Manufacturer unknown)	Diamorphine Hydrochloride	30mg	Injection		04070200	Opioid Analgesics
8075	9.2245e+16	Morphine sulphate 30mg/ml Injection	Morphine Sulphate	30mg/ml	Injection		04070200	Opioid Analgesics
8220	7.0175e+16	MORPHINE ANHYDROUS 8.4 MG ELI					00000000	Unknown
8375	3792511000001104	Fortral 25mg tablets (Zentiva)	Pentazocine hydrochloride	25mg	Tablet	Oral	04070200	Opioid Analgesics
8416	2.12265e+17	Tramadol 12 Modified-release tablet	Tramadol Hydrochloride	200mg	Modified-release Tablet	Oral	04070200	Opioid Analgesics
8420	7.0125e+16	MORPHINE SULPHATE 5 MG INJ					00000000	Unknown
8460	8.4725e+16	DIAMORPHINE 1.5 GM INJ					00000000	Unknown
8735	1.84835e+17	Diamorphine 5mg/5ml Oral solution (Manufacturer unknown)	Diamorphine hydrochloride	1mg/1ml	Oral solution	Oral	04070200	Opioid Analgesics
8740	322447000	Morphine hydrochloride 30mg suppositories	Morphine hydrochloride	30mg	Suppository	Rectal	04070200	Opioid Analgesics
8766	7.0185e+16	MORPHINE HCl 30 MG INJ					00000000	Unknown
8822	3.61277e+16	Morphine 60mg modified-release tablets	Morphine sulfate	60mg	Modified-release tablet	Oral	04070200	Opioid Analgesics
8823	8.4825e+16	DIAMORPHINE HYDROCHLORIDE 60 MG INJ					00000000	Unknown
8866	1.68035e+17	Diamorphine 10mg Tablet (Manufacturer unknown)	Diamorphine hydrochloride	10mg	Tablet	Oral	04070200	Opioid Analgesics
8867	9.7455e+16	MORPHINE SULPHATE CR 30 MG TAB					00000000	Unknown
8876	3453511000001105	Oramorph 20mg/ml concentrated oral solution (Boehringer Ingelheim Ltd)	Morphine sulfate	20mg/1ml	Oral solution	Oral	04070200	Opioid Analgesics
8959	1635001000027107	MORPHINE SULPHATE 15 MG TAB					00000000	Unknown
9012	3884611000001109	Cyclimorph 15 solution for injection 1ml ampoules (AMCo)	Morphine tartrate/Cyclizine tartrate	15mg/1ml + 50mg/1ml	Solution for injection	Subcutaneous/Intravenous/Intramuscular	04070200	Opioid Analgesics
9053	1.68095e+17	Diamorphine 500mg Injection (Manufacturer unknown)	Diamorphine Hydrochloride	500mg	Injection		04070200	Opioid Analgesics
9126	8.4765e+16	DIAMORPHINE 4 GM INJ					00000000	Unknown
9137	322709006	Morphine 20mg tablets	Morphine sulfate	20mg	Tablet	Oral	04070200	Opioid Analgesics
9183	3.61262e+16	Morphine 100mg modified-release tablets	Morphine sulfate	100mg	Modified-release tablet	Oral	04070200	Opioid Analgesics
9337	3651811000001106	MXL 30mg capsules (Napp Pharmaceuticals Ltd)	Morphine sulfate	30mg	Modified-release capsule	Oral	04070200	Opioid Analgesics
9342	3778211000001107	MXL 60mg capsules (Napp Pharmaceuticals Ltd)	Morphine sulfate	60mg	Modified-release capsule	Oral	04070200	Opioid Analgesics
9371	3883211000001109	MXL 120mg capsules (Napp Pharmaceuticals Ltd)	Morphine sulfate	120mg	Modified-release capsule	Oral	04070200	Opioid Analgesics
9381	3882611000001101	MXL 90mg capsules (Napp Pharmaceuticals Ltd)	Morphine sulfate	90mg	Modified-release capsule	Oral	04070200	Opioid Analgesics
9389	21011000001101	Zamadol SR 50mg capsules (Meda Pharmaceuticals Ltd)	Tramadol hydrochloride	50mg	Modified-release capsule	Oral	04070200	Opioid Analgesics
9396	331011000001101	Zamadol SR 100mg capsules (Meda Pharmaceuticals Ltd)	Tramadol hydrochloride	100mg	Modified-release capsule	Oral	04070200	Opioid Analgesics
9484	2.17165e+17	Morphine sulphate 24 60mg Modified-release capsule	Morphine Sulphate	60mg	Modified-release Capsule	Oral	04070200	Opioid Analgesics
9557	3.61268e+16	Morphine 15mg modified-release tablets	Morphine sulfate	15mg	Modified-release tablet	Oral	04070200	Opioid Analgesics
9602	3.61275e+16	Morphine 5mg modified-release tablets	Morphine sulfate	5mg	Modified-release tablet	Oral	04070200	Opioid Analgesics
9672	4110711000001101	Morphine 100mg modified-release granules sachets sugar free	Morphine sulfate	100mg	Modified-release granules	Oral	04070200	Opioid Analgesics
9728	3.61208e+16	Methadone 1mg/ml oral solution sugar free	Methadone hydrochloride	1mg/1ml	Oral solution	Oral	04070200/04105200	Opioid Analgesics/Drugs Used In Substance Dependence - Opioid Dependence
9739	322646003	Tramadol 100mg effervescent powder sachets sugar free	Tramadol hydrochloride	100mg	Effervescent powder	Oral	00000000	Unknown
9874	2898211000001105	OxyNorm liquid 5mg/5ml oral solution (Napp Pharmaceuticals Ltd)	Oxycodone hydrochloride	1mg/1ml	Oral solution	Oral	04070200	Opioid Analgesics
9927	2897211000001106	OxyContin 40mg modified-release tablets (Napp Pharmaceuticals Ltd)	Oxycodone hydrochloride	40mg	Modified-release tablet	Oral	04070200	Opioid Analgesics
9928	2.24665e+17	Oxynorm 10mg/ml Solution for injection (Napp Pharmaceuticals Ltd)	Oxycodone Hydrochloride	10mg/ml	Solution For Injection	Subcutaneous Injection	04070200	Opioid Analgesics
9945	7.2575e+16	Diamorphine 10mg Tablet (Aurum Pharmaceuticals Ltd)	Diamorphine hydrochloride	10mg	Tablet	Oral	04070200	Opioid Analgesics
9960	2.11935e+17	Morphine sulphate 12 60mg Modified-release capsule	Morphine Sulphate	60mg	Modified-release Capsule	Oral	04070200	Opioid Analgesics
9973	2896011000001104	OxyNorm 10mg capsules (Napp Pharmaceuticals Ltd)	Oxycodone hydrochloride	10mg	Capsule	Oral	04070200	Opioid Analgesics
10021	2898111000001104	OxyContin 80mg modified-release tablets (Napp Pharmaceuticals Ltd)	Oxycodone hydrochloride	80mg	Modified-release tablet	Oral	04070200	Opioid Analgesics
10077	231411000001101	Subutex 2mg sublingual tablets (Indivior UK Ltd)	Buprenorphine hydrochloride	2mg	Sublingual tablet	Sublingual	04070200/04105200	Opioid Analgesics/Drugs Used In Substance Dependence - Opioid Dependence
10205	9565611000001108	BuTrans 10micrograms/hour transdermal patches (Napp Pharmaceuticals Ltd)	Buprenorphine	10microgram/1hour	Transdermal patch	Transdermal	04070200	Opioid Analgesics
10239	3882911000001107	MXL 150mg capsules (Napp Pharmaceuticals Ltd)	Morphine sulfate	150mg	Modified-release capsule	Oral	04070200	Opioid Analgesics
10473	8.5275e+16	DIAMORPHINE 10 MG LIN					00000000	Unknown
10509	1.1855e+16	Fortagesic Tablet (Sanofi-Synthelabo Ltd)	Pentazocine Hydrochloride/Paracetamol		Tablet	Oral	04070100/04070200	Non-opioid And Compound Analgesics/Opioid Analgesics
10583	1.33205e+17	Pentazocine 30mg/ml injection	Pentazocine Lactate	30mg/ml	Injection		04070200	Opioid Analgesics
10631	1.27015e+17	Morphine 10mg/ml Tincture	Morphine Anhydrous	10mg/ml	Tincture		04070200	Opioid Analgesics
10730	1.90145e+17	Sevredol 10mg Suppository (Napp Pharmaceuticals Ltd)	Morphine sulfate	10mg	Suppository	Rectal	04070200	Opioid Analgesics
10749	1.76215e+17	Ipecacuanha and morphine Mixture	Ipecacuanha/Morphine Hydrochloride/Liquorice Liquid Extract		Mixture	Oral	03090200	Demulcent And Expectorant Cough Preparations
10769	4.3485e+16	Fortral 50mg Capsule (Sanofi-Synthelabo Ltd)	Pentazocine hydrochloride	50mg	Capsule	Oral	04070200	Opioid Analgesics
10866	1.23921e+16	Oxycodone hydrochloride 30mg suppositories	Oxycodone hydrochloride	30mg	Suppository	Rectal	00000000	Unknown
10907	9.7405e+16	MORPHINE SULPHATE CR 15 MG TAB					00000000	Unknown
11101	314411000001101	Zydol 50mg soluble tablets (Grunenthal Ltd)	Tramadol hydrochloride	50mg	Soluble tablet	Oral	04070200	Opioid Analgesics
11129	1.46127e+16	Papaveretum 15.4mg/1ml solution for injection ampoules	Papaveretum	15.4mg/1ml	Solution for injection	Intramuscular/Intravenous/Subcutaneous	04070200	Opioid Analgesics
11275	793211000001103	Zydol 100mg/2ml solution for injection ampoules (Grunenthal Ltd)	Tramadol hydrochloride	50mg/1ml	Solution for injection	Intravenous/Intramuscular	04070200	Opioid Analgesics
11342	3609711000001109	Oramorph 30mg/5ml oral solution unit dose vials (Boehringer Ingelheim Ltd)	Morphine sulfate	6mg/1ml	Oral solution	Oral	04070200	Opioid Analgesics
11405	3.613e+16	Oxycodone 10mg/ml oral solution sugar free	Oxycodone hydrochloride	10mg/1ml	Oral solution	Oral	04070200	Opioid Analgesics
11471	3.59204e+16	Tramadol 100mg/2ml solution for injection ampoules	Tramadol hydrochloride	50mg/1ml	Solution for injection	Intravenous/Intramuscular	04070200	Opioid Analgesics
11549	3.59212e+16	Tramadol 75mg modified-release tablets	Tramadol hydrochloride	75mg	Modified-release tablet	Oral	04070200	Opioid Analgesics
11559	322645004	Tramadol 50mg effervescent powder sachets sugar free	Tramadol hydrochloride	50mg	Effervescent powder	Oral	00000000	Unknown
11584	3.59139e+16	Buprenorphine 70micrograms/hour transdermal patches	Buprenorphine	70microgram/1hour	Transdermal patch	Transdermal	04070200	Opioid Analgesics
11698	2.17155e+17	Morphine sulphate 24 30mg Modified-release capsule	Morphine Sulphate	30mg	Modified-release Capsule	Oral	04070200	Opioid Analgesics
11722	3.61206e+16	Methadone 10mg/ml oral solution sugar free	Methadone hydrochloride	10mg/1ml	Oral solution	Oral	04105200	Drugs Used In Substance Dependence - Opioid Dependence
11734	5212811000001100	Tramadol 50mg orodispersible tablets sugar free	Tramadol hydrochloride	50mg	Orodispersible tablet	Oral	04070200	Opioid Analgesics
11746	3.59209e+16	Tramadol 300mg modified-release tablets	Tramadol hydrochloride	300mg	Modified-release tablet	Oral	04070200	Opioid Analgesics
11748	3.5921e+16	Tramadol 400mg modified-release tablets	Tramadol hydrochloride	400mg	Modified-release tablet	Oral	04070200	Opioid Analgesics
11755	3881711000001103	Morcap SR 20mg capsules (Hospira UK Ltd)	Morphine sulfate	20mg	Modified-release capsule	Oral	00000000	Unknown
11838	3.6127e+16	Morphine 200mg modified-release tablets	Morphine sulfate	200mg	Modified-release tablet	Oral	04070200	Opioid Analgesics
11971	3.61279e+16	Morphine and Cocaine elixir	Cocaine hydrochloride/Morphine hydrochloride/Ethanol 90%/Syrup	1gram/1litre + 1gram/1litre + 125ml/1litre + 250ml/1litre	Oral solution	Oral	04070200/15020000	Opioid Analgesics/Local Anaesthesia
12011	9.7485e+16	MORPHINE SULPHATE CR 60 MG TAB					00000000	Unknown
12020	322556006	Dipipanone 10mg / Cyclizine 30mg tablets	Cyclizine hydrochloride/Dipipanone hydrochloride	30mg + 10mg	Tablet	Oral	04070200	Opioid Analgesics
12132	7.1065e+16	METHADONE 5 MG/ML INJ					00000000	Unknown
12219	354044003	Morphine sulfate 15mg/1ml solution for injection ampoules	Morphine sulfate	15mg/1ml	Solution for injection	Intramuscular/Subcutaneous/Intravenous	04070200	Opioid Analgesics
12508	1.19015e+17	MORPHINE SULPHATE CR 100 MG TAB					00000000	Unknown
12583	9.7355e+16	MORPHINE SULPHATE CR 5 MG TAB					00000000	Unknown
12591	4110911000001104	Morphine 60mg modified-release granules sachets sugar free	Morphine sulfate	60mg	Modified-release granules	Oral	04070200	Opioid Analgesics
12602	322432009	Morphine sulfate 10mg suppositories	Morphine sulfate	10mg	Suppository	Rectal	04070200	Opioid Analgesics
12604	4088611000001103	MST Continus Suspension 100mg granules sachets (Napp Pharmaceuticals Ltd)	Morphine sulfate	100mg	Modified-release granules	Oral	04070200	Opioid Analgesics
12608	9.7515e+16	MORPHINE SULPHATE CR 200 MG TAB					00000000	Unknown
12889	3608411000001106	Oramorph 100mg/5ml oral solution unit dose vials (Boehringer Ingelheim Ltd)	Morphine sulfate	20mg/1ml	Oral solution	Oral	04070200	Opioid Analgesics
12900	4380011000001109	MST Continus Suspension 30mg granules sachets (Napp Pharmaceuticals Ltd)	Morphine sulfate	30mg	Modified-release granules	Oral	04070200	Opioid Analgesics
13031	292611000001104	Subutex 0.4mg sublingual tablets (Indivior UK Ltd)	Buprenorphine hydrochloride	400microgram	Sublingual tablet	Sublingual	04070200/04105200	Opioid Analgesics/Drugs Used In Substance Dependence - Opioid Dependence
13114	3652111000001109	Zomorph 10mg modified-release capsules (Ethypharm UK Ltd)	Morphine sulfate	10mg	Modified-release capsule	Oral	04070200	Opioid Analgesics
13117	3651611000001107	Zomorph 30mg modified-release capsules (Ethypharm UK Ltd)	Morphine sulfate	30mg	Modified-release capsule	Oral	04070200	Opioid Analgesics
13172	3.61285e+16	Morphine sulfate 20mg/1ml solution for injection ampoules	Morphine sulfate	20mg/1ml	Solution for injection	Intramuscular/Subcutaneous/Intravenous	04070200	Opioid Analgesics
13225	3.61287e+16	Morphine sulfate 30mg/1ml solution for injection ampoules	Morphine sulfate	30mg/1ml	Solution for injection	Intramuscular/Subcutaneous/Intravenous	04070200	Opioid Analgesics
13280	3.61289e+16	Morphine sulfate 60mg/2ml solution for injection ampoules	Morphine sulfate	30mg/1ml	Solution for injection	Intravenous/Intramuscular/Subcutaneous	04070200	Opioid Analgesics
13300	9565911000001104	BuTrans 20micrograms/hour transdermal patches (Napp Pharmaceuticals Ltd)	Buprenorphine	20microgram/1hour	Transdermal patch	Transdermal	04070200	Opioid Analgesics
13364	8.5245e+16	DIAMORPHINE 20 MG ELI					00000000	Unknown
13420	1.84855e+17	Diamorphine 15mg/5ml Oral solution (Manufacturer unknown)	Diamorphine hydrochloride	3mg/1ml	Oral solution	Oral	04070200	Opioid Analgesics
13423	9.7105e+16	MORPHINE SULPHATE BP GRANULES 30 MG					00000000	Unknown
13588	1.20025e+17	MORPHINE SULPHATE susp C/R 30 MG					00000000	Unknown
13711	2.22185e+17	Morcap sr 20mg Modified-release capsule (Faulding Pharmaceuticals (Dbl))	Morphine Sulphate	20mg	Modified-release Capsule	Oral	04070200	Opioid Analgesics
13813	400911000001108	Zamadol 50mg capsules (Meda Pharmaceuticals Ltd)	Tramadol hydrochloride	50mg	Capsule	Oral	04070200	Opioid Analgesics
13995	2.17205e+17	Morphine sulphate 24 200mg Modified-release capsule	Morphine Sulphate	200mg	Modified-release Capsule	Oral	04070200	Opioid Analgesics
13997	2.12015e+17	Morphine sulphate 100mg Modified-release capsule	Morphine Sulphate	100mg	Modified-release Capsule	Oral	04070200	Opioid Analgesics
14050	2.22235e+17	Morphine sulphate 12 100mg Modified-release capsule	Morphine Sulphate	100mg	Modified-release Capsule	Oral	04070200	Opioid Analgesics
14063	3881611000001107	Zomorph 100mg modified-release capsules (Ethypharm UK Ltd)	Morphine sulfate	100mg	Modified-release capsule	Oral	04070200	Opioid Analgesics
14086	1.24215e+17	Methadone 10mg/ml Injection	Methadone Hydrochloride	10mg/ml	Injection		04070200/04105200	Opioid Analgesics/Drugs Used In Substance Dependence - Opioid Dependence
14156	3631511000001107	Morphine sulfate 30mg/5ml oral solution unit dose vials sugar free	Morphine sulfate	6mg/1ml	Oral solution	Oral	04070200	Opioid Analgesics
14226	4389511000001109	Morphine 30mg modified-release granules sachets sugar free	Morphine sulfate	30mg	Modified-release granules	Oral	04070200	Opioid Analgesics
14490	451511000001100	Tramake 50mg capsules (Galen Ltd)	Tramadol hydrochloride	50mg	Capsule	Oral	04070200	Opioid Analgesics
15064	1.86835e+17	MORPHINE HCL 10MG/CHLOROFORM WATER > 5ML SOL					00000000	Unknown
15339	1.22917e+16	Diamorphine 10mg/5ml oral solution	Diamorphine hydrochloride	2mg/1ml	Oral solution	Oral	04070200	Opioid Analgesics
15353	1.46159e+16	Papaveretum 7.7mg/1ml solution for injection ampoules	Papaveretum	7.7mg/1ml	Solution for injection	Subcutaneous/Intramuscular/Intravenous	04070200	Opioid Analgesics
15449	7.1115e+16	METHADONE 40 MG SUP					00000000	Unknown
15514	1.03205e+17	DIAMORPHINE 2.5 MG LIN					00000000	Unknown
15781	2.17175e+17	Morphine sulphate 24 90mg Modified-release capsule	Morphine Sulphate	90mg	Modified-release Capsule	Oral	04070200	Opioid Analgesics
15793	348125006	Diamorphine hydrochloride powder	Diamorphine hydrochloride	1mg/1mg	Not applicable	Route of administration not applicable	04070200	Opioid Analgesics
15815	322728004	Morphine 50mg tablets	Morphine sulfate	50mg	Tablet	Oral	04070200	Opioid Analgesics
15950	4035511000001101	Zomorph 200mg modified-release capsules (Ethypharm UK Ltd)	Morphine sulfate	200mg	Modified-release capsule	Oral	04070200	Opioid Analgesics
15964	3778011000001102	Zomorph 60mg modified-release capsules (Ethypharm UK Ltd)	Morphine sulfate	60mg	Modified-release capsule	Oral	04070200	Opioid Analgesics
16076	2.37275e+17	Paracetamol 325mg with tramadol 37.5 mg tablet	Tramadol Hydrochloride/Paracetamol	325mg + 37.5mg	Tablets	Oral	04070100/04070200	Non-opioid And Compound Analgesics/Opioid Analgesics
16189	2.43345e+17	Morphine sulphate 10mg/ml Injection	Morphine Sulphate	10mg/ml	Injection	Subcutaneous Injection	04070200	Opioid Analgesics
16271	929211000001103	Zydol XL 300mg tablets (Grunenthal Ltd)	Tramadol hydrochloride	300mg	Modified-release tablet	Oral	04070200	Opioid Analgesics
16273	1.96815e+17	Oramorph sr 30mg Tablet (Boehringer Ingelheim Ltd)	Morphine sulfate	30mg	Modified-release tablet	Oral	04070200	Opioid Analgesics
16335	3897311000001109	Morphine tartrate 10mg/1ml / Cyclizine tartrate 50mg/1ml solution for injection ampoules	Cyclizine tartrate/Morphine tartrate	50mg/1ml + 10mg/1ml	Solution for injection	Subcutaneous/Intravenous/Intramuscular	04070200	Opioid Analgesics
16395	142111000001100	Zydol XL 200mg tablets (Grunenthal Ltd)	Tramadol hydrochloride	200mg	Modified-release tablet	Oral	04070200	Opioid Analgesics
17043	3.60282e+16	Pethidine 100mg/2ml solution for injection ampoules	Pethidine hydrochloride	50mg/1ml	Solution for injection	Intravenous/Subcutaneous/Intramuscular	04070200	Opioid Analgesics
17092	1.12045e+17	MORPHINE HCl 10 MG INJ					00000000	Unknown
17163	8.4685e+16	DIAMORPHINE 1 MG INJ					00000000	Unknown
17271	6.9945e+16	MORPHINE SULPHATE 5 MG SUP					00000000	Unknown
17386	1.58775e+17	Pethidine 50mg Tablet (Roche Products Ltd)	Pethidine hydrochloride	50mg	Tablet	Oral	04070200	Opioid Analgesics
17398	3897411000001102	Morphine tartrate 15mg/1ml / Cyclizine tartrate 50mg/1ml solution for injection ampoules	Morphine tartrate/Cyclizine tartrate	15mg/1ml + 50mg/1ml	Solution for injection	Subcutaneous/Intravenous/Intramuscular	04070200	Opioid Analgesics
17490	1.04495e+17	Cyclizine tartrate with morphine tartrate 50mg+15mg/ml injection	Cyclizine Tartrate/Morphine Tartrate	50mg + 15mg/ml	Injection		03040103/04070200	Antihistamines In Nausea And Vomiting/Opioid Analgesics
17671	5709211000001102	Methadone 50mg/1ml solution for injection ampoules	Methadone hydrochloride	50mg/1ml	Solution for injection	Intramuscular/Subcutaneous/Intravenous	04070200/04105200	Opioid Analgesics/Drugs Used In Substance Dependence - Opioid Dependence
17825	1.86815e+17	MORPHINE HCL 5MG/CHLOROFORM WATER TO 5ML SOL					00000000	Unknown
17863	322604007	Pentazocine 50mg suppositories	Pentazocine lactate	50mg	Suppository	Rectal	00000000	Unknown
17893	1.96825e+17	Oramorph sr 60mg Tablet (Boehringer Ingelheim Ltd)	Morphine sulfate	60mg	Modified-release tablet	Oral	04070200	Opioid Analgesics
17896	1.24255e+17	Physeptone 10mg/ml Injection (Martindale Pharmaceuticals Ltd)	Methadone Hydrochloride	10mg/ml	Injection	Subcutaneous Injection	04070200/04105200	Opioid Analgesics/Drugs Used In Substance Dependence - Opioid Dependence
17936	4388011000001106	MXL 200mg capsules (Napp Pharmaceuticals Ltd)	Morphine sulfate	200mg	Modified-release capsule	Oral	04070200	Opioid Analgesics
17943	3451411000001107	Sevredol 20mg/ml concentrated oral solution (Napp Pharmaceuticals Ltd)	Morphine sulfate	20mg/1ml	Oral solution	Oral	04070200	Opioid Analgesics
18166	2.12025e+17	Morphine sulphate 12 200mg Modified-release capsule	Morphine Sulphate	200mg	Modified-release Capsule	Oral	04070200	Opioid Analgesics
18261	1.66505e+17	Aspirin 500mg with Papaveretum 7.71mg dispersible tablets	Aspirin/Papaveretum	500mg + 7.71mg	Dispersible Tablet	Oral	04070100/04070200	Non-opioid And Compound Analgesics/Opioid Analgesics
18491	3986711000001104	Pamergan P100 solution for injection 2ml ampoules (Martindale Pharmaceuticals Ltd)	Pethidine hydrochloride/Promethazine hydrochloride	50mg/1ml + 25mg/1ml	Solution for injection	Intravenous/Intramuscular	04070200	Opioid Analgesics
18626	1.12115e+17	MORPHINE SULPHATE 200 MG TAB					00000000	Unknown
18639	1.12065e+17	MORPHINE SULPHATE SR 100 MG TAB					00000000	Unknown
18656	1.44275e+17	SRM-RHOTARD 10mg Modified-release tablet (Pharmacia Ltd)	Morphine sulfate	10mg	Modified-release tablet	Oral	04070200	Opioid Analgesics
18700	1.44285e+17	SRM-RHOTARD 30mg Modified-release tablet (Pharmacia Ltd)	Morphine sulfate	30mg	Modified-release tablet	Oral	04070200	Opioid Analgesics
18727	9.7065e+16	MORPHINE SULPHATE BP GRANULES 20 MG					00000000	Unknown
18734	1.96865e+17	Oramorph sr 100mg Tablet (Boehringer Ingelheim Ltd)	Morphine sulfate	100mg	Modified-release tablet	Oral	04070200	Opioid Analgesics
18792	322522000	Diamorphine 10mg tablets	Diamorphine hydrochloride	10mg	Tablet	Oral	04070200	Opioid Analgesics
18801	3882211000001103	Morcap SR 100mg capsules (Hospira UK Ltd)	Morphine sulfate	100mg	Modified-release capsule	Oral	04070200	Opioid Analgesics
18881	4525911000001109	Morphgesic SR 10mg tablets (AMCo)	Morphine sulfate	10mg	Modified-release tablet	Oral	04070200	Opioid Analgesics
18965	1.16505e+17	DIAMORPHINE 2.5 GM INJ					00000000	Unknown
18977	1.16535e+17	DIAMORPHINE HYDROCHLORIDE 20 MG INJ					00000000	Unknown
19092	2.22195e+17	Morcap sr 50mg Modified-release capsule (Faulding Pharmaceuticals (Dbl))	Morphine Sulphate	50mg	Modified-release Capsule	Oral	04070200	Opioid Analgesics
19116	4026811000001109	Pethidine 100mg/2ml / Promethazine 50mg/2ml solution for injection ampoules	Pethidine hydrochloride/Promethazine hydrochloride	50mg/1ml + 25mg/1ml	Solution for injection	Intravenous/Intramuscular	04070200	Opioid Analgesics
19291	3631411000001108	Morphine sulfate 100mg/5ml oral solution unit dose vials sugar free	Morphine sulfate	20mg/1ml	Oral solution	Oral	04070200	Opioid Analgesics
19351	1.16515e+17	DIAMORPHINE 3 GM INJ					00000000	Unknown
19449	4526811000001107	Morphgesic SR 30mg tablets (AMCo)	Morphine sulfate	30mg	Modified-release tablet	Oral	04070200	Opioid Analgesics
19471	4527211000001108	Morphgesic SR 60mg tablets (AMCo)	Morphine sulfate	60mg	Modified-release tablet	Oral	04070200	Opioid Analgesics
19477	4527911000001104	Morphgesic SR 100mg tablets (AMCo)	Morphine sulfate	100mg	Modified-release tablet	Oral	04070200	Opioid Analgesics
19738	1.22465e+17	MORPHINE,COCAINE & CHLORPROMAZINE MIX					00000000	Unknown
19764	1.57435e+17	Papaveretum 10mg tablet	Codeine Phosphate/Papaverine Hydrochloride/Morphine Hydrochloride	10mg	Tablets	Oral	04070200	Opioid Analgesics
19993	216911000001105	Dromadol SR 100mg tablets (Teva UK Ltd)	Tramadol hydrochloride	100mg	Modified-release tablet	Oral	04070200	Opioid Analgesics
20005	9750511000001106	Morphine sulfate 10mg/10ml solution for injection pre-filled syringes	Morphine sulfate	1mg/1ml	Solution for injection	Intravenous/Subcutaneous/Intramuscular	04070200	Opioid Analgesics
20008	1.92565e+17	MORPHINE SULPHATE 20 MG CAP					00000000	Unknown
20219	1.91595e+17	MORPHINE SULPHATE 120 MG CAP					00000000	Unknown
20310	5197011000001105	Zamadol Melt 50mg tablets (Meda Pharmaceuticals Ltd)	Tramadol hydrochloride	50mg	Orodispersible tablet	Oral	04070200	Opioid Analgesics
20713	1.16575e+17	DIAMORPHINE 30 MG SUP					00000000	Unknown
20752	8.5215e+16	DIAMORPHINE 15 MG INJ					00000000	Unknown
20783	322455007	Morphine sulfate 30mg suppositories	Morphine sulfate	30mg	Suppository	Rectal	04070200	Opioid Analgesics
20815	322433004	Morphine sulfate 20mg suppositories	Morphine sulfate	20mg	Suppository	Rectal	04070200	Opioid Analgesics
21256	3242911000001107	Tramake Insts 50mg sachets (Galen Ltd)	Tramadol hydrochloride	50mg	Effervescent powder	Oral	00000000	Unknown
21337	1.12625e+17	METHADONE 15 MG SUP					00000000	Unknown
21397	461411000001108	Zydol XL 400mg tablets (Grunenthal Ltd)	Tramadol hydrochloride	400mg	Modified-release tablet	Oral	04070200	Opioid Analgesics
21562	797411000001106	Physeptone 1mg/ml oral solution sugar free (Martindale Pharmaceuticals Ltd)	Methadone hydrochloride	1mg/1ml	Oral solution	Oral	04070200/04105200	Opioid Analgesics/Drugs Used In Substance Dependence - Opioid Dependence
21777	278411000001105	Dromadol SR 200mg tablets (Teva UK Ltd)	Tramadol hydrochloride	200mg	Modified-release tablet	Oral	04070200	Opioid Analgesics
21797	9411000001102	Zamadol SR 200mg capsules (Meda Pharmaceuticals Ltd)	Tramadol hydrochloride	200mg	Modified-release capsule	Oral	04070200	Opioid Analgesics
21868	1.81775e+17	Diamorphine hydrochloride and cocaine oral solution	Cocaine/Diamorphine Hydrochloride		Elixir	Oral	04070200	Opioid Analgesics
21947	139611000001100	Zydol XL 150mg tablets (Grunenthal Ltd)	Tramadol hydrochloride	150mg	Modified-release tablet	Oral	04070200	Opioid Analgesics
21972		MORPHINE ANHYDROUS					00000000	Unknown
22024	4526311000001103	Rhotard Morphine SR 10mg tablets (Sovereign Medical Ltd)	Morphine sulfate	10mg	Modified-release tablet	Oral	04070200	Opioid Analgesics
22026	4527011000001103	Rhotard Morphine SR 30mg tablets (Sovereign Medical Ltd)	Morphine sulfate	30mg	Modified-release tablet	Oral	04070200	Opioid Analgesics
22051	3.7845e+16	Morphine sulphate Crystals	Morphine Sulphate		Crystals		50000000	Ingredients
22571	7.4075e+16	Morphine sulphate and atropine 10mg + 600microgram/ml Injection	Morphine Sulphate/Atropine Sulphate	10mg + 600microgram/ml	Injection		04070200/15010300	Opioid Analgesics/Antimuscarinic Drugs (in Anaesthesia)
22622	1.00805e+17	MORPHINE TARTRATE/CYCLIZINE TARTRATE 15 MG INJ					00000000	Unknown
22690	2.17185e+17	Morphine sulphate 24 120mg Modified-release capsule	Morphine Sulphate	120mg	Modified-release Capsule	Oral	04070200	Opioid Analgesics
22756	3078911000001101	Filnarine SR 30mg tablets (Teva UK Ltd)	Morphine sulfate	30mg	Modified-release tablet	Oral	04070200	Opioid Analgesics
22896	1.81595e+17	PETHIDINE CO 50 MG INJ					00000000	Unknown
23060	4089211000001105	MST Continus Suspension 200mg granules sachets (Napp Pharmaceuticals Ltd)	Morphine sulfate	200mg	Modified-release granules	Oral	04070200	Opioid Analgesics
23063	4367311000001106	Morphine 1mg/5ml / Peppermint oil 1.5microlitres/5ml oral solution	Peppermint oil/Morphine anhydrous	300nanolitre/1ml + 200microgram/1ml	Oral solution	Oral	01020200/04070200	Other Antispasmodics/Opioid Analgesics
23128	9.4895e+16	AMMONIUM CHLOR.& MORPHINE DOUBLE STRENGT MIX					00000000	Unknown
23158	3.61229e+16	Methadone 20mg/ml oral solution sugar free	Methadone hydrochloride	20mg/1ml	Oral solution	Oral	04105200	Drugs Used In Substance Dependence - Opioid Dependence
23442	3.60284e+16	Pethidine 50mg/5ml solution for injection ampoules	Pethidine hydrochloride	10mg/1ml	Solution for injection	Intramuscular/Subcutaneous/Intravenous	04070200	Opioid Analgesics
23581	1.91155e+17	Morphine hcl light kaolin, belladonna and aluminium hydroxide chewable tablet	Aluminium Hydroxide/Morphine Hydrochloride/Kaolin Light/Belladona		Chewable Tablet	Oral	01040200	Antimotility Drugs
23625	919611000001108	Dromadol SR 150mg tablets (Teva UK Ltd)	Tramadol hydrochloride	150mg	Modified-release tablet	Oral	04070200	Opioid Analgesics
23769	7.1125e+16	METHADONE 25 MG SUP					00000000	Unknown
23775	1.19425e+17	MORPHINE SULPHATE 60 MG INJ					00000000	Unknown
23777	1.11885e+17	MORPHINE SULPHATE 100 MG SUP					00000000	Unknown
23778	8.4645e+16	DIAMORPHINE 5 MG SUP					00000000	Unknown
23785	8.5025e+16	DIAMORPHINE 10 MG SUP					00000000	Unknown
23906	3.58967e+16	Alfentanil 5mg/1ml solution for injection ampoules	Alfentanil hydrochloride	5mg/1ml	Solution for injection	Intravenous	15010403	Opioid Analgesics (in Anaesthesia)
23947	1.12585e+17	METHADONE 30 MG SUP					00000000	Unknown
23948	7.1105e+16	METHADONE 20 MG SUP					00000000	Unknown
23981	711511000001103	Zamadol SR 150mg capsules (Meda Pharmaceuticals Ltd)	Tramadol hydrochloride	150mg	Modified-release capsule	Oral	04070200	Opioid Analgesics
24108	1.95025e+17	Diagesil 10mg Injection (Berk Pharmaceuticals Ltd)	Diamorphine Hydrochloride	10mg	Injection	Subcutaneous Infusion	04070200	Opioid Analgesics
24343	189911000001102	Methadose 10mg/ml oral solution concentrate (Rosemont Pharmaceuticals Ltd)	Methadone hydrochloride	10mg/1ml	Oral solution	Oral	04105200	Drugs Used In Substance Dependence - Opioid Dependence
24361	791911000001106	Methadose 20mg/ml oral solution concentrate (Rosemont Pharmaceuticals Ltd)	Methadone hydrochloride	20mg/1ml	Oral solution	Oral	04105200	Drugs Used In Substance Dependence - Opioid Dependence
24383	3250111000001107	Tramake Insts 100mg sachets (Galen Ltd)	Tramadol hydrochloride	100mg	Effervescent powder	Oral	00000000	Unknown
24424	1.30885e+17	Morphine hcl and activated attapulgite and attapulgite Tablet	Attapulgite/Morphine Anhydrous		Tablet	Oral	01040200	Antimotility Drugs
24440	2.13685e+17	Methodex 1mg/ml Mixture (Link Pharmaceuticals Ltd)	Methadone hydrochloride	1mg/1ml	Oral solution	Oral	04070200/04105200	Opioid Analgesics/Drugs Used In Substance Dependence - Opioid Dependence
24446	7.1145e+16	METHADONE 100 MG SUP					00000000	Unknown
24453	2.22205e+17	Morcap sr 100mg Modified-release capsule (Faulding Pharmaceuticals (Dbl))	Morphine Sulphate	100mg	Modified-release Capsule	Oral	04070200	Opioid Analgesics
24584	5709011000001107	Methadone 50mg/2ml solution for injection ampoules	Methadone hydrochloride	25mg/1ml	Solution for injection	Intravenous/Subcutaneous/Intramuscular	04070200/04105200	Opioid Analgesics/Drugs Used In Substance Dependence - Opioid Dependence
24640	1.77755e+17	Diaphine 100mg Injection (Napp Pharmaceuticals Ltd)	Diamorphine Hydrochloride	100mg	Injection		04070200	Opioid Analgesics
24697	8.4625e+16	DIAMORPHINE 50 MG SUP					00000000	Unknown
24790	1.46945e+17	Alfentanil 500micrograms/ml injection	Alfentanil Hydrochloride	500micrograms/ml	Injection	Intravenous Injection	15010403	Opioid Analgesics (in Anaesthesia)
24808	7.0015e+16	MORPHINE SULPHATE SUP					00000000	Unknown
24816	1.12025e+17	MORPHINE ANHYDROUS 8.4 MG INJ					00000000	Unknown
24830	1.84375e+17	Morphine sulphate 20mg/ml Injection	Morphine Sulphate	20mg/ml	Injection		04070200	Opioid Analgesics
24840	1.16595e+17	DIAMORPHINE 75 MG SUP					00000000	Unknown
24867	1.59015e+17	Pethidine with levallorphan tartrate injection	Pethidine Hydrochloride/levallorphan		Injection		04070200	Opioid Analgesics
25046	2.19815e+17	Methadone diluent Liquid	Propylene Glycol/Methyl Hydroxybenzoate/Propyl Hydroxybenzoate		Liquid		50000000	Ingredients
25234	5238811000001109	Chloroform and Morphine tincture	Chloroform/Liquorice liquid extract/Morphine hydrochloride/Peppermint oil/Ether/Purified water/Ethanol 90%/Treacle	125ml/1litre + 125ml/1litre + 2.29mg/1ml + 1ml/1litre + 30ml/1litre + 50ml/1litre + 125ml/1litre + 125ml/1litre	Not applicable	Route of administration not applicable	50030000	Extemporaneous Item
25316	1.04485e+17	Cyclizine tartrate with morphine tartrate 50mg+10mg/ml injection	Cyclizine Tartrate/Morphine Tartrate	50mg + 10mg/ml	Injection		03040103/04070200	Antihistamines In Nausea And Vomiting/Opioid Analgesics
25481	1.27125e+17	Nepenthe 8.4mg/ml Injection (Celltech Pharma Europe Ltd)	Morphine Anhydrous	8.4mg/ml	Injection		04070200	Opioid Analgesics
25503	9.4865e+16	AMMONIUM CHLORIDE & MORPHINE MIX					00000000	Unknown
25649	8.5155e+16	DIAMORPHINE 60 MG SUP					00000000	Unknown
25650	7.0045e+16	MORPHINE SULPHATE 60 MG SUP					00000000	Unknown
25830	8.5085e+16	DIAMORPHINE 20 MG SUP					00000000	Unknown
25833	4084011000001101	Fortral 50mg suppositories (Sterwin Medicines)	Pentazocine lactate	50mg	Suppository	Rectal	00000000	Unknown
26115	8.5635e+16	Omnopon-scopolamine Injection (Roche Products Ltd)	Papaveretum/Hyoscine hydrobromide	15.4mg/1ml + 400microgram/1ml	Solution for injection	Intramuscular/Subcutaneous	04070200/15010300	Opioid Analgesics/Antimuscarinic Drugs (in Anaesthesia)
26144	1.76235e+17	Morphine with ipecacuanha Mixture	Ipecacuanha/Morphine Anhydrous		Mixture	Oral	03090200	Demulcent And Expectorant Cough Preparations
26277	578811000001102	Physeptone 1mg/ml mixture (Martindale Pharmaceuticals Ltd)	Methadone hydrochloride	1mg/1ml	Oral solution	Oral	04070200/04105200	Opioid Analgesics/Drugs Used In Substance Dependence - Opioid Dependence
26283	3075211000001103	Filnarine SR 10mg tablets (Teva UK Ltd)	Morphine sulfate	10mg	Modified-release tablet	Oral	04070200	Opioid Analgesics
26284	219511000001108	Filnarine SR 100mg tablets (Teva UK Ltd)	Morphine sulfate	100mg	Modified-release tablet	Oral	04070200	Opioid Analgesics
26336	17411000001109	Dromadol XL 300mg tablets (IVAX Pharmaceuticals UK Ltd)	Tramadol hydrochloride	300mg	Modified-release tablet	Oral	04070200	Opioid Analgesics
26407	1.03165e+17	DIAMORPHINE 1 GM SUP					00000000	Unknown
26801	2.05695e+17	Methadone colourant for Liquid	Chloroform/ethanol/purified Water/glycerol/sunset Yellow Eurocert 311831/green S/tartrazine		Liquid		50000000	Ingredients
26805	6.9905e+16	MORPHINE SULPHATE 50 MG SUP					00000000	Unknown
26986	9532611000001108	Zamadol 24hr 200mg modified-release tablets (Meda Pharmaceuticals Ltd)	Tramadol hydrochloride	200mg	Modified-release tablet	Oral	04070200	Opioid Analgesics
27058	93411000001103	Filnarine SR 60mg tablets (Teva UK Ltd)	Morphine sulfate	60mg	Modified-release tablet	Oral	04070200	Opioid Analgesics
27298	1.11945e+17	MORPHINE SULPHATE EPIDURAL 2 MG INJ					00000000	Unknown
27338	1.88275e+17	Morphine hcl and light kaolin and calcium carbonate Tablet	Calcium Carbonate/Morphine Hydrochloride/Kaolin Light		Tablet	Oral	01040200	Antimotility Drugs
27352	1.16495e+17	DIAMORPHINE 64 MG INJ					00000000	Unknown
27436	1.91575e+17	MORPHINE SULPHATE 90 MG CAP					00000000	Unknown
27548		OXYCODONE					00000000	Unknown
27591	9532211000001106	Zamadol 24hr 150mg modified-release tablets (Meda Pharmaceuticals Ltd)	Tramadol hydrochloride	150mg	Modified-release tablet	Oral	04070200	Opioid Analgesics
27749	2.17195e+17	Morphine sulphate 24 150mg Modified-release capsule	Morphine Sulphate	150mg	Modified-release Capsule	Oral	04070200	Opioid Analgesics
28328	545111000001100	Metharose 1mg/ml oral solution sugar free (Rosemont Pharmaceuticals Ltd)	Methadone hydrochloride	1mg/1ml	Oral solution	Oral	04070200/04105200	Opioid Analgesics/Drugs Used In Substance Dependence - Opioid Dependence
28396	8.5055e+16	DIAMORPHINE 100 MG SUP					00000000	Unknown
28421	2.14795e+17	Moraxen 35mg Rectal tampon (Schwarz Pharma Ltd)	Morphine Sulphate	35mg	Rectal Tampon	Rectal	04070200	Opioid Analgesics
28503	1.92395e+17	MORPHINE SULPHATE 100 MG CAP					00000000	Unknown
28567	1.46975e+17	Rapifen 100microgram/ml Paediatric injection (Janssen-Cilag Ltd)	Alfentanil Hydrochloride	100microgram/ml	Paediatric Injection		15010403	Opioid Analgesics (in Anaesthesia)
28711	1.66975e+17	Diamorphine hydrochloride bpc 1973 3mg/5ml oral solution	Diamorphine Hydrochloride	3mg/5ml	Linctus	Oral	04070200	Opioid Analgesics
28728	9532911000001102	Zamadol 24hr 300mg modified-release tablets (Meda Pharmaceuticals Ltd)	Tramadol hydrochloride	300mg	Modified-release tablet	Oral	04070200	Opioid Analgesics
28732	1.57455e+17	Papaveretum with hyoscine 7.7mg with 400 micrograms/ml injection	Hyoscine Hydrobromide/Papaveretum	7.7mg + 400 Micrograms/ml	Injection		04070200/15010300	Opioid Analgesics/Antimuscarinic Drugs (in Anaesthesia)
28837	1.91445e+17	MORPHINE SULPHATE 200 MG CAP					00000000	Unknown
28861	1.00975e+17	METHADONE 50 MG SUP					00000000	Unknown
29014	1.83665e+17	Diaphine 10mg Injection (Napp Pharmaceuticals Ltd)	Diamorphine Hydrochloride	10mg	Injection		04070200	Opioid Analgesics
29019	5.1545e+16	Bismuth with Morphine mixture	Bismuth Subcarbonate/Chloroform/Calcium Carbonate/Sodium Bicarbonate/Morphine Hydrochloride		Mixture	Oral	01040200	Antimotility Drugs
29020	4110811000001109	Morphine 200mg modified-release granules sachets sugar free	Morphine sulfate	200mg	Modified-release granules	Oral	04070200	Opioid Analgesics
29304	754611000001105	Physeptone 10mg/1ml solution for injection ampoules (Martindale Pharmaceuticals Ltd)	Methadone hydrochloride	10mg/1ml	Solution for injection	Intramuscular/Subcutaneous	04070200/04105200	Opioid Analgesics/Drugs Used In Substance Dependence - Opioid Dependence
29324	424611000001103	Dromadol SR 75mg tablets (IVAX Pharmaceuticals UK Ltd)	Tramadol hydrochloride	75mg	Modified-release tablet	Oral	00000000	Unknown
29379	9.0105e+16	CHALK AROMAT & MORPHINE MIX					00000000	Unknown
29426	2.8945e+16	Pethidine 50mg/ml Injection (Martindale Pharmaceuticals Ltd)	Pethidine Hydrochloride	50mg/ml	Injection	Subcutaneous Injection	04070200	Opioid Analgesics
29500	1.22924e+16	Diamorphine 5mg/5ml oral solution	Diamorphine hydrochloride	1mg/1ml	Oral solution	Oral	04070200	Opioid Analgesics
29591	1.16555e+17	DIAMORPHINE 25 MG SUP					00000000	Unknown
29592	8.5185e+16	DIAMORPHINE 40 MG SUP					00000000	Unknown
29769	1.5865e+16	Methadone 2mg/5ml Oral solution (Martindale Pharmaceuticals Ltd)	Methadone hydrochloride	400microgram/1ml	Oral solution	Oral	03090100	Cough Suppressants
29860	746011000001106	Tramadol 50mg capsules (IVAX Pharmaceuticals UK Ltd)	Tramadol hydrochloride	50mg	Capsule	Oral	04070200	Opioid Analgesics
29898	3.61291e+16	Morphine sulfate powder	Morphine sulfate	1mg/1mg	Not applicable	Route of administration not applicable	04070200/50030000	Opioid Analgesics/Extemporaneous Item
29911	3866111000001106	Methadone 2mg/5ml linctus (Thornton & Ross Ltd)	Methadone hydrochloride	400microgram/1ml	Oral solution	Oral	03090100	Cough Suppressants
29970	1.88115e+17	Morphine hcl and kaolin and belladonna Tablet	Kaolin Light/Morphine Anhydrous/Belladona		Tablet	Oral	01040200	Antimotility Drugs
30049	2.25705e+17	Morphine sulphate rapiject 1mg/ml Injection (International Medication Systems (UK) Ltd)	Morphine Sulphate	1mg/ml	Injection		04070200	Opioid Analgesics
30252	1.27065e+17	Morphine 8.4mg/ml elixir	Morphine Anhydrous	8.4mg/ml	Elixir	Oral	04070200	Opioid Analgesics
30319	4.1455e+16	Pethidine powder	Pethidine Hydrochloride		Powder		50000000	Ingredients
30320	8.5115e+16	DIAMORPHINE 200 MG SUP					00000000	Unknown
30514	1.83675e+17	Diaphine 30mg Injection (Napp Pharmaceuticals Ltd)	Diamorphine Hydrochloride	30mg	Injection		04070200	Opioid Analgesics
30531	6611000001107	Methadone 1mg/ml oral solution sugar free (Rosemont Pharmaceuticals Ltd)	Methadone hydrochloride	1mg/1ml	Oral solution	Oral	04070200/04105200	Opioid Analgesics/Drugs Used In Substance Dependence - Opioid Dependence
30597	3.60491e+16	Ipecacuanha and Morphine mixture BP 1980	Morphine hydrochloride/Liquorice liquid extract/Ipecacuanha tincture	91.6microgram/1ml + 105ml/1litre + 20ml/1litre	Oral suspension	Oral	03090100	Cough Suppressants
30698	1.95065e+17	Diagesil 500mg Injection (Berk Pharmaceuticals Ltd)	Diamorphine Hydrochloride	500mg	Injection	Subcutaneous Infusion	04070200	Opioid Analgesics
30761	1.84845e+17	Diamorphine 10mg/5ml Oral solution (Manufacturer unknown)	Diamorphine hydrochloride	2mg/1ml	Oral solution	Oral	04070200	Opioid Analgesics
31033	1.85015e+17	Diamorphine hydrochloride 3mg/5ml oral solution	Diamorphine Hydrochloride	3mg/5ml	Linctus	Oral	04070200	Opioid Analgesics
31044	1.11985e+17	MORPHINE SULPHATE 150 MG SUP					00000000	Unknown
31105	109211000001105	Dromadol XL 200mg tablets (IVAX Pharmaceuticals UK Ltd)	Tramadol hydrochloride	200mg	Modified-release tablet	Oral	04070200	Opioid Analgesics
31107	847811000001101	Dromadol XL 150mg tablets (IVAX Pharmaceuticals UK Ltd)	Tramadol hydrochloride	150mg	Modified-release tablet	Oral	04070200	Opioid Analgesics
31253	1.22635e+17	Pethidine 50mg/ml Injection (Auden McKenzie (Pharma Division) Ltd)	Pethidine Hydrochloride	50mg/ml	Injection	Subcutaneous Injection	04070200	Opioid Analgesics
31407	7.4855e+16	IPECACUANHA & MORPHINE CONC 1-4 MIX					00000000	Unknown
31582	3.60276e+16	Pentazocine 30mg/1ml solution for injection ampoules	Pentazocine lactate	30mg/1ml	Solution for injection	Subcutaneous/Intramuscular/Intravenous	04070200	Opioid Analgesics
31584	3.60277e+16	Pentazocine 60mg/2ml solution for injection ampoules	Pentazocine lactate	30mg/1ml	Solution for injection	Subcutaneous/Intravenous/Intramuscular	04070200	Opioid Analgesics
31599	6.9925e+16	MORPHINE SULPHATE 4 MG INJ					00000000	Unknown
31650	1.72362e+16	Morphine sulfate 30mg/30ml solution for infusion vials	Morphine sulfate	1mg/1ml	Solution for infusion	Intravenous	04070200	Opioid Analgesics
31734	805511000001101	Dromadol XL 400mg tablets (IVAX Pharmaceuticals UK Ltd)	Tramadol hydrochloride	400mg	Modified-release tablet	Oral	04070200	Opioid Analgesics
31885	3.60281e+16	Pethidine 100mg/10ml solution for injection ampoules	Pethidine hydrochloride	10mg/1ml	Solution for injection	Intramuscular/Subcutaneous/Intravenous	04070200	Opioid Analgesics
31935	1.7795e+16	Pethidine 50mg Tablet (Roche Products Ltd)	Pethidine hydrochloride	50mg	Tablet	Oral	04070200	Opioid Analgesics
31960	1.17192e+16	Diamorphine 15mg/5ml oral solution	Diamorphine hydrochloride	3mg/1ml	Oral solution	Oral	04070200	Opioid Analgesics
32165	9.0565e+16	Tramadol 50mg Capsule (Generics (UK) Ltd)	Tramadol hydrochloride	50mg	Capsule	Oral	04070200	Opioid Analgesics
32237	2.35235e+17	Methex 1mg/ml Mixture (Generics (UK) Ltd)	Methadone hydrochloride	1mg/1ml	Oral solution	Oral	04070200/04105200	Opioid Analgesics/Drugs Used In Substance Dependence - Opioid Dependence
32357	6.9965e+16	MORPHINE SULPHATE 300 MG SUP					00000000	Unknown
32381	1.46995e+17	Rapifen 5mg/ml Concentrate for solution for infusion (Janssen-Cilag Ltd)	Alfentanil hydrochloride	5mg/1ml	Solution for injection	Intravenous	15010403	Opioid Analgesics (in Anaesthesia)
32425	4635211000001105	OxyNorm 10mg/1ml solution for injection ampoules (Napp Pharmaceuticals Ltd)	Oxycodone hydrochloride	10mg/1ml	Solution for injection	Subcutaneous/Intravenous	04070200	Opioid Analgesics
32450	9533211000001100	Zamadol 24hr 400mg modified-release tablets (Meda Pharmaceuticals Ltd)	Tramadol hydrochloride	400mg	Modified-release tablet	Oral	04070200	Opioid Analgesics
32459	1.92585e+17	MORPHINE SULPHATE 50 MG CAP					00000000	Unknown
32460	1.91425e+17	MORPHINE SULPHATE 150 MG CAP					00000000	Unknown
32520	3.60226e+16	Opium tincture	Morphine anhydrous	10mg/1ml	Oral solution	Oral	00000000	Unknown
32526		METHADONE GREEN S/F					00000000	Unknown
32687	1.87585e+17	DIAMORPHINE & TERPOIN LIN					00000000	Unknown
32688	1.95015e+17	Diagesil 5mg Injection (Berk Pharmaceuticals Ltd)	Diamorphine Hydrochloride	5mg	Injection	Subcutaneous Infusion	04070200	Opioid Analgesics
32831	1.7785e+16	Pethidine 100mg/2ml Injection (Roche Products Ltd)	Pethidine Hydrochloride	100mg/2ml	Injection	Subcutaneous Injection	04070200	Opioid Analgesics
32897	853711000001101	Diamorphine 5mg powder for solution for injection ampoules (Novartis Vaccines and Diagnostics Ltd)	Diamorphine hydrochloride	5mg	Powder for solution for injection	Intramuscular/Subcutaneous/Intravenous	04070200	Opioid Analgesics
33068	3.61205e+16	Methadone 10mg/1ml solution for injection ampoules	Methadone hydrochloride	10mg/1ml	Solution for injection	Intramuscular/Subcutaneous	04070200/04105200	Opioid Analgesics/Drugs Used In Substance Dependence - Opioid Dependence
33475	1.24225e+17	Methadone 35mg/ml Injection	Methadone Hydrochloride	35mg/ml	Injection		04105200	Drugs Used In Substance Dependence - Opioid Dependence
33832	186911000001106	Methadone 1mg/ml oral solution (Martindale Pharmaceuticals Ltd)	Methadone hydrochloride	1mg/1ml	Oral solution	Oral	04070200/04105200	Opioid Analgesics/Drugs Used In Substance Dependence - Opioid Dependence
33954	2.10105e+17	Promethazine hydrochloride 50mg with pethidine 100mg/2ml injection	Pethidine Hydrochloride/Promethazine Hydrochloride	50mg + 100mg/2ml	Injection		03040102/04070200	Sedating Antihistamines/Opioid Analgesics
34065	1.34395e+17	Tramadol sr 150mg Modified-release tablet (Winthrop Pharmaceuticals Ltd)	Tramadol Hydrochloride	150mg	Modified-release Tablet	Oral	04070200	Opioid Analgesics
34260	1.34365e+17	Tramadol sr 100mg Modified-release tablet (Winthrop Pharmaceuticals Ltd)	Tramadol hydrochloride	100mg	Modified-release tablet	Oral	04070200	Opioid Analgesics
34281	1.34435e+17	Tramadol sr 200mg Modified-release tablet (Winthrop Pharmaceuticals Ltd)	Tramadol Hydrochloride	200mg	Modified-release Tablet	Oral	04070200	Opioid Analgesics
34422	886411000001108	Tramadol 50mg capsules (Actavis UK Ltd)	Tramadol hydrochloride	50mg	Capsule	Oral	04070200	Opioid Analgesics
34477	3164911000001105	Morphine sulfate 10mg/5ml oral solution (Martindale Pharmaceuticals Ltd)	Morphine sulfate	2mg/1ml	Oral solution	Oral	04070200	Opioid Analgesics
34489	1.1695e+16	Diamorphine hydrochloride 10mg Injection (Hillcross Pharmaceuticals Ltd)	Diamorphine Hydrochloride	10mg	Injection	Subcutaneous Infusion	04070200	Opioid Analgesics
34521	246311000001101	Tramadol 50mg capsules (A A H Pharmaceuticals Ltd)	Tramadol hydrochloride	50mg	Capsule	Oral	04070200	Opioid Analgesics
34570	796411000001109	Tramadol 50mg capsules (Teva UK Ltd)	Tramadol hydrochloride	50mg	Capsule	Oral	04070200	Opioid Analgesics
34639	4821211000001104	Tramadol 50mg capsules (Genus Pharmaceuticals Ltd)	Tramadol hydrochloride	50mg	Capsule	Oral	04070200	Opioid Analgesics
34771	1.8785e+16	Morphine sulphate 30mg/ml Injection (Celltech Pharma Europe Ltd)	Morphine Sulphate	30mg/ml	Injection	Subcutaneous Injection	04070200	Opioid Analgesics
34786	918811000001100	Diamorphine 10mg powder for solution for injection ampoules (Novartis Vaccines and Diagnostics Ltd)	Diamorphine hydrochloride	10mg	Powder for solution for injection	Intramuscular/Subcutaneous/Intravenous	04070200	Opioid Analgesics
34787	583111000001109	Diamorphine 30mg powder for solution for injection ampoules (Novartis Vaccines and Diagnostics Ltd)	Diamorphine hydrochloride	30mg	Powder for solution for injection	Intramuscular/Subcutaneous/Intravenous	04070200	Opioid Analgesics
34808	1.14154e+16	Tramadol 50mg capsules (PLIVA Pharma Ltd)	Tramadol hydrochloride	50mg	Capsule	Oral	04070200	Opioid Analgesics
35038	4636011000001109	OxyNorm 20mg/2ml solution for injection ampoules (Napp Pharmaceuticals Ltd)	Oxycodone hydrochloride	10mg/1ml	Solution for injection	Subcutaneous/Intravenous	04070200	Opioid Analgesics
35085	3.61306e+16	Oxycodone 20mg/2ml solution for injection ampoules	Oxycodone hydrochloride	10mg/1ml	Solution for injection	Subcutaneous/Intravenous	04070200	Opioid Analgesics
35093	1.01897e+16	Morphine sulfate 50mg/50ml solution for infusion vials	Morphine sulfate	1mg/1ml	Solution for infusion	Intravenous	04070200	Opioid Analgesics
35170	1.10475e+16	Suboxone 2mg/500microgram sublingual tablets (Indivior UK Ltd)	Buprenorphine hydrochloride/Naloxone hydrochloride	2mg + 500microgram	Sublingual tablet	Sublingual	04105200	Drugs Used In Substance Dependence - Opioid Dependence
35269	3611411000001101	Temgesic 300micrograms/1ml solution for injection ampoules (Indivior UK Ltd)	Buprenorphine hydrochloride	300microgram/1ml	Solution for injection	Intravenous/Intramuscular	04070200/04105200	Opioid Analgesics/Drugs Used In Substance Dependence - Opioid Dependence
35341	3.61298e+16	Oxycodone 10mg/1ml solution for injection ampoules	Oxycodone hydrochloride	10mg/1ml	Solution for injection	Subcutaneous/Intravenous	04070200	Opioid Analgesics
35347	2.44805e+17	Tramadol 24 Modified-release tablet	Tramadol Hydrochloride	100mg	Modified-release Tablet	Oral	04070200	Opioid Analgesics
35438	1.15923e+16	Tramquel SR 100mg capsules (Beechmere Pharmaceuticals Ltd)	Tramadol hydrochloride	100mg	Modified-release capsule	Oral	04070200	Opioid Analgesics
35500	3.58964e+16	Alfentanil 1mg/2ml solution for injection ampoules	Alfentanil hydrochloride	500microgram/1ml	Solution for injection	Intravenous	15010403	Opioid Analgesics (in Anaesthesia)
35506	3.6121e+16	Methadone 20mg/2ml solution for injection ampoules	Methadone hydrochloride	10mg/1ml	Solution for injection	Intramuscular/Subcutaneous	04070200/04105200	Opioid Analgesics/Drugs Used In Substance Dependence - Opioid Dependence
35651	1.10548e+16	Tradorec XL 200mg tablets (Endo Ventures Ltd)	Tramadol hydrochloride	200mg	Modified-release tablet	Oral	04070200	Opioid Analgesics
35656	1.10546e+16	Tradorec XL 100mg tablets (Endo Ventures Ltd)	Tramadol hydrochloride	100mg	Modified-release tablet	Oral	04070200	Opioid Analgesics
35681	1.10558e+16	Buprenorphine 2mg / Naloxone 500microgram sublingual tablets sugar free	Buprenorphine hydrochloride/Naloxone hydrochloride	2mg + 500microgram	Sublingual tablet	Sublingual	04105200	Drugs Used In Substance Dependence - Opioid Dependence
35682	1.10559e+16	Buprenorphine 8mg / Naloxone 2mg sublingual tablets sugar free	Naloxone hydrochloride/Buprenorphine hydrochloride	2mg + 8mg	Sublingual tablet	Sublingual	04105200	Drugs Used In Substance Dependence - Opioid Dependence
35806	9100811000001106	Larapam SR 100mg tablets (Sandoz Ltd)	Tramadol hydrochloride	100mg	Modified-release tablet	Oral	04070200	Opioid Analgesics
36035	1.1055e+16	Tradorec XL 300mg tablets (Endo Ventures Ltd)	Tramadol hydrochloride	300mg	Modified-release tablet	Oral	04070200	Opioid Analgesics
36185	3.58966e+16	Alfentanil 5mg/10ml solution for injection ampoules	Alfentanil hydrochloride	500microgram/1ml	Solution for injection	Intravenous	15010403	Opioid Analgesics (in Anaesthesia)
36436	3.60328e+16	Methadone 50mg/5ml solution for injection ampoules	Methadone hydrochloride	10mg/1ml	Solution for injection	Subcutaneous/Intramuscular	04070200/04105200	Opioid Analgesics/Drugs Used In Substance Dependence - Opioid Dependence
36472	1.36905e+17	Paracetamol 500 mg+ pentazocine 15mg tablet	Pentazocine Hydrochloride/Paracetamol	500mg + 15mg	Tablets	Oral	04070100/04070200	Non-opioid And Compound Analgesics/Opioid Analgesics
36697	1.02285e+16	Mabron 200mg modified-release tablets (Morningside Healthcare Ltd)	Tramadol hydrochloride	200mg	Modified-release tablet	Oral	04070200	Opioid Analgesics
36732	1.20374e+16	Tramadol 50mg modified-release tablets	Tramadol hydrochloride	50mg	Modified-release tablet	Oral	04070200	Opioid Analgesics
36873	1.19853e+16	Zydol SR 50mg tablets (Grunenthal Ltd)	Tramadol hydrochloride	50mg	Modified-release tablet	Oral	04070200	Opioid Analgesics
36949	1.15921e+16	Tramquel SR 50mg capsules (Beechmere Pharmaceuticals Ltd)	Tramadol hydrochloride	50mg	Modified-release capsule	Oral	04070200	Opioid Analgesics
36994	1.20908e+16	Methadone 5mg/ml oral solution	Methadone hydrochloride	5mg/1ml	Oral solution	Oral	00000000	Unknown
37020	3.59206e+16	Tramadol 150mg modified-release tablets	Tramadol hydrochloride	150mg	Modified-release tablet	Oral	04070200	Opioid Analgesics
37021	3.59208e+16	Tramadol 200mg modified-release tablets	Tramadol hydrochloride	200mg	Modified-release tablet	Oral	04070200	Opioid Analgesics
37251	1.49375e+16	Alfentanil 0.1% nasal spray	Alfentanil hydrochloride	1mg/1ml	Spray	Oromucosal/Nasal	04070200	Opioid Analgesics
37507	8450011000001106	Physeptone 50mg/1ml solution for injection ampoules (Martindale Pharmaceuticals Ltd)	Methadone hydrochloride	50mg/1ml	Solution for injection	Intramuscular/Subcutaneous/Intravenous	04070200/04105200	Opioid Analgesics/Drugs Used In Substance Dependence - Opioid Dependence
37518	3.61232e+16	Methadone 35mg/3.5ml solution for injection ampoules	Methadone hydrochloride	10mg/1ml	Solution for injection	Subcutaneous/Intramuscular	04070200/04105200	Opioid Analgesics/Drugs Used In Substance Dependence - Opioid Dependence
37703	1.06792e+16	Pethidine 50mg/1ml solution for injection ampoules (AMCo)	Pethidine hydrochloride	50mg/1ml	Solution for injection	Intramuscular/Subcutaneous/Intravenous	04070200	Opioid Analgesics
37831	1.02281e+16	Mabron 100mg modified-release tablets (Morningside Healthcare Ltd)	Tramadol hydrochloride	100mg	Modified-release tablet	Oral	04070200	Opioid Analgesics
37867	2.46195e+17	Tramadol (roi) Tablet	Tramadol Hydrochloride	100mg	Tablet	Oral	04070200	Opioid Analgesics
38013	1.23034e+16	Pethidine 50mg capsules	Pethidine hydrochloride	50mg	Capsule	Oral	04070200	Opioid Analgesics
38092	9.4675e+16	Pentazocine 30mg/ml Injection (Sterwin Medicines)	Pentazocine Lactate	30mg/ml	Injection	Subcutaneous Injection	04070200	Opioid Analgesics
38103	4.1425e+16	Pethidine 25mg Tablet (Roche Products Ltd)	Pethidine Hydrochloride	25mg	Tablet	Oral	04070200	Opioid Analgesics
38196	9101211000001104	Larapam SR 200mg tablets (Sandoz Ltd)	Tramadol hydrochloride	200mg	Modified-release tablet	Oral	04070200	Opioid Analgesics
38301	1.04455e+17	Cyclizine 30mg with dipipanone 10mg tablets	Dipipanone Hydrochloride/Cyclizine Hydrochloride	30mg + 10mg	Tablets	Oral	03040103/04070200	Antihistamines In Nausea And Vomiting/Opioid Analgesics
38311	2.45065e+17	Naloxone hc 2mg + 8mg Tablet	Buprenorphine Hydrochloride/Naloxone Hydrochloride	2mg + 8mg	Tablet	Sublingual	04070200/04105200	Opioid Analgesics/Drugs Used In Substance Dependence - Opioid Dependence
38524	4400611000001107	Rapifen 1mg/2ml solution for injection ampoules (Janssen-Cilag Ltd)	Alfentanil hydrochloride	500microgram/1ml	Solution for injection	Intravenous	15010403	Opioid Analgesics (in Anaesthesia)
38528	1.38735e+17	Tramadol 50mg Capsule (Tillomed Laboratories Ltd)	Tramadol hydrochloride	50mg	Capsule	Oral	04070200	Opioid Analgesics
38874	473811000001101	Zamadol 100mg/2ml solution for injection ampoules (Meda Pharmaceuticals Ltd)	Tramadol hydrochloride	50mg/1ml	Solution for injection	Intravenous/Intramuscular	04070200	Opioid Analgesics
38956	1.15927e+16	Tramquel SR 200mg capsules (Beechmere Pharmaceuticals Ltd)	Tramadol hydrochloride	200mg	Modified-release capsule	Oral	04070200	Opioid Analgesics
39437	1.2055e+16	Eptadone 1mg/ml oral solution (Dee Pharmaceuticals Ltd)	Methadone hydrochloride	1mg/1ml	Oral solution	Oral	04070200/04105200	Opioid Analgesics/Drugs Used In Substance Dependence - Opioid Dependence
39475	1.49858e+16	Oxycodone 10mg / Naloxone 5mg modified-release tablets	Oxycodone hydrochloride/Naloxone hydrochloride	10mg + 5mg	Modified-release tablet	Oral	04070200	Opioid Analgesics
39477	1.49757e+16	Targinact 10mg/5mg modified-release tablets (Napp Pharmaceuticals Ltd)	Oxycodone hydrochloride/Naloxone hydrochloride	10mg + 5mg	Modified-release tablet	Oral	04070200	Opioid Analgesics
39498	1.49859e+16	Oxycodone 20mg / Naloxone 10mg modified-release tablets	Naloxone hydrochloride/Oxycodone hydrochloride	10mg + 20mg	Modified-release tablet	Oral	04070200	Opioid Analgesics
39505	1.4954e+16	Marol 100mg modified-release tablets (Morningside Healthcare Ltd)	Tramadol hydrochloride	100mg	Modified-release tablet	Oral	04070200	Opioid Analgesics
39709	1.49544e+16	Marol 200mg modified-release tablets (Morningside Healthcare Ltd)	Tramadol hydrochloride	200mg	Modified-release tablet	Oral	04070200	Opioid Analgesics
39750	1.49542e+16	Marol 150mg modified-release tablets (Morningside Healthcare Ltd)	Tramadol hydrochloride	150mg	Modified-release tablet	Oral	04070200	Opioid Analgesics
39798	1.29484e+16	Nobligan retard 100mg tablets (Grunenthal Ltd)	Tramadol hydrochloride	100mg	Modified-release tablet	Oral	04070200	Opioid Analgesics
39811	1.49768e+16	Maxitram SR 200mg capsules (Chiesi Ltd)	Tramadol hydrochloride	200mg	Modified-release capsule	Oral	04070200	Opioid Analgesics
40058	1.27903e+16	Tramulief SR 100mg tablets (AMCo)	Tramadol hydrochloride	100mg	Modified-release tablet	Oral	04070200	Opioid Analgesics
40060	1.27908e+16	Tramulief SR 200mg tablets (AMCo)	Tramadol hydrochloride	200mg	Modified-release tablet	Oral	04070200	Opioid Analgesics
40061	1.27905e+16	Tramulief SR 150mg tablets (AMCo)	Tramadol hydrochloride	150mg	Modified-release tablet	Oral	04070200	Opioid Analgesics
40166	1.04446e+16	Tramadol 50mg capsules (Niche Generics Ltd)	Tramadol hydrochloride	50mg	Capsule	Oral	04070200	Opioid Analgesics
40211	1.47198e+16	Buprenorphine 2mg sublingual tablets sugar free (Teva UK Ltd)	Buprenorphine hydrochloride	2mg	Sublingual tablet	Sublingual	04070200/04105200	Opioid Analgesics/Drugs Used In Substance Dependence - Opioid Dependence
40212	1.47203e+16	Buprenorphine 8mg sublingual tablets sugar free (Teva UK Ltd)	Buprenorphine hydrochloride	8mg	Sublingual tablet	Sublingual	04070200/04105200	Opioid Analgesics/Drugs Used In Substance Dependence - Opioid Dependence
40239	257811000001105	Pethidine 50mg tablets (Martindale Pharmaceuticals Ltd)	Pethidine hydrochloride	50mg	Tablet	Oral	04070200	Opioid Analgesics
40249	1.49772e+16	Maxitram SR 100mg capsules (Chiesi Ltd)	Tramadol hydrochloride	100mg	Modified-release capsule	Oral	04070200	Opioid Analgesics
40254	1.49774e+16	Maxitram SR 50mg capsules (Chiesi Ltd)	Tramadol hydrochloride	50mg	Modified-release capsule	Oral	04070200	Opioid Analgesics
40427	1.46985e+17	Rapifen 500microgram/ml Injection (Janssen-Cilag Ltd)	Alfentanil Hydrochloride	500microgram/ml	Injection	Intravenous Injection	15010403	Opioid Analgesics (in Anaesthesia)
40473	3.59136e+16	Buprenorphine 300micrograms/1ml solution for injection ampoules	Buprenorphine hydrochloride	300microgram/1ml	Solution for injection	Intravenous/Intramuscular	04070200/04105200	Opioid Analgesics/Drugs Used In Substance Dependence - Opioid Dependence
40563	3.61272e+16	Morphine 30mg modified-release capsules	Morphine sulfate	30mg	Modified-release capsule	Oral	04070200	Opioid Analgesics
40616	1.58529e+16	Oxycodone 5mg / Naloxone 2.5mg modified-release tablets	Oxycodone hydrochloride/Naloxone hydrochloride	5mg + 2.5mg	Modified-release tablet	Oral	04070200	Opioid Analgesics
40645	1.58509e+16	Targinact 5mg/2.5mg modified-release tablets (Napp Pharmaceuticals Ltd)	Oxycodone hydrochloride/Naloxone hydrochloride	5mg + 2.5mg	Modified-release tablet	Oral	04070200	Opioid Analgesics
40688	1.56136e+16	Oxycodone 50mg/1ml solution for injection ampoules	Oxycodone hydrochloride	50mg/1ml	Solution for injection	Subcutaneous/Intravenous	04070200	Opioid Analgesics
40718	9800611000001104	Tramadol 50mg capsules (Almus Pharmaceuticals Ltd)	Tramadol hydrochloride	50mg	Capsule	Oral	04070200	Opioid Analgesics
40752	1.55454e+16	OxyNorm 50mg/1ml solution for injection ampoules (Napp Pharmaceuticals Ltd)	Oxycodone hydrochloride	50mg/1ml	Solution for injection	Subcutaneous/Intravenous	04070200	Opioid Analgesics
40785	1.58528e+16	Oxycodone 40mg / Naloxone 20mg modified-release tablets	Naloxone hydrochloride/Oxycodone hydrochloride	20mg + 40mg	Modified-release tablet	Oral	04070200	Opioid Analgesics
40805	1.15925e+16	Tramquel SR 150mg capsules (Beechmere Pharmaceuticals Ltd)	Tramadol hydrochloride	150mg	Modified-release capsule	Oral	04070200	Opioid Analgesics
40883	1.4977e+16	Maxitram SR 150mg capsules (Chiesi Ltd)	Tramadol hydrochloride	150mg	Modified-release capsule	Oral	04070200	Opioid Analgesics
40926	9101011000001108	Larapam SR 150mg tablets (Sandoz Ltd)	Tramadol hydrochloride	150mg	Modified-release tablet	Oral	04070200	Opioid Analgesics
41550	2.8855e+16	Pethidine 100mg/2ml Injection (C P Pharmaceuticals Ltd)	Pethidine Hydrochloride	100mg/2ml	Injection	Subcutaneous Injection	04070200	Opioid Analgesics
41608	903811000001107	Methadone 1mg/ml oral solution (Rosemont Pharmaceuticals Ltd)	Methadone hydrochloride	1mg/1ml	Oral solution	Oral	04070200/04105200	Opioid Analgesics/Drugs Used In Substance Dependence - Opioid Dependence
41668	6175001000027107	Morphine hcl 15mg Suppository (Martindale Pharmaceuticals Ltd)	Morphine hydrochloride	15mg	Suppository	Rectal	04070200	Opioid Analgesics
41673	6.7875e+16	Morphine sulphate 10mg Suppository (Aurum Pharmaceuticals Ltd)	Morphine sulfate	10mg	Suppository	Rectal	04070200	Opioid Analgesics
41674	1.6655e+16	Morphine sulphate 15mg Suppository (Celltech Pharma Europe Ltd)	Morphine sulfate	15mg	Suppository	Rectal	04070200	Opioid Analgesics
41720	4.8375e+16	Methadone 1mg/ml Mixture (Macarthy Medical Ltd)	Methadone hydrochloride	1mg/1ml	Oral solution	Oral	04070200/04105200	Opioid Analgesics/Drugs Used In Substance Dependence - Opioid Dependence
41722	277811000001108	Diamorphine 30mg powder for solution for injection ampoules (Wockhardt UK Ltd)	Diamorphine hydrochloride	30mg	Powder for solution for injection	Intramuscular/Subcutaneous/Intravenous	04070200	Opioid Analgesics
41974	4383411000001108	Morphine sulfate 10mg/1ml solution for injection ampoules (Martindale Pharmaceuticals Ltd)	Morphine sulfate	10mg/1ml	Solution for injection	Subcutaneous/Intramuscular/Intravenous	04070200	Opioid Analgesics
41976	9243611000001108	Tramadol 100mg modified-release tablets (A A H Pharmaceuticals Ltd)	Tramadol hydrochloride	100mg	Modified-release tablet	Oral	04070200	Opioid Analgesics
42074	2.45055e+17	Naloxone hc 500micrograms + 2mg Tablet	Buprenorphine Hydrochloride/Naloxone Hydrochloride	500micrograms + 2mg	Tablet	Sublingual	04070200/04105200	Opioid Analgesics/Drugs Used In Substance Dependence - Opioid Dependence
42094	4079111000001109	Fortral 30mg/1ml solution for injection ampoules (Zentiva)	Pentazocine lactate	30mg/1ml	Solution for injection	Subcutaneous/Intramuscular/Intravenous	04070200	Opioid Analgesics
42280	1.743e+16	Tramadol 37.5mg / Paracetamol 325mg effervescent tablets sugar free	Paracetamol/Tramadol hydrochloride	325mg + 37.5mg	Effervescent tablet	Oral	04070200	Opioid Analgesics
42380	2.55405e+17	Morphine sulphate 10mg Modified-release capsule	Morphine Sulphate	10mg	Modified-release Capsule	Oral	04070200	Opioid Analgesics
42708	1.58785e+17	Pethidine 50mg/ml intramuscular injection (Roche Products Ltd)	Pethidine Hydrochloride	50mg/ml	Intramuscular Injection		04070200	Opioid Analgesics
42798	9243911000001102	Tramadol 150mg modified-release tablets (A A H Pharmaceuticals Ltd)	Tramadol hydrochloride	150mg	Modified-release tablet	Oral	04070200	Opioid Analgesics
42913	25211000001109	Diamorphine 10mg powder for solution for injection ampoules (Wockhardt UK Ltd)	Diamorphine hydrochloride	10mg	Powder for solution for injection	Intramuscular/Subcutaneous/Intravenous	04070200	Opioid Analgesics
43198	2.03205e+17	Tramadol sr 50mg Capsule (Hillcross Pharmaceuticals Ltd)	Tramadol hydrochloride	50mg	Modified-release capsule	Oral	04070200	Opioid Analgesics
43260	2.49635e+17	Methadone Oral solution	Methadone Hydrochloride		Oral Solution	Oral	04070200	Opioid Analgesics
43315	1.5424e+16	Morphine sulfate 10mg/1ml suspension for injection vials	Morphine sulfate	10mg/1ml	Suspension for injection	Epidural	04070200	Opioid Analgesics
43384	4410411000001106	Rapifen Intensive Care 5mg/1ml solution for injection ampoules (Janssen-Cilag Ltd)	Alfentanil hydrochloride	5mg/1ml	Solution for injection	Intravenous	15010403	Opioid Analgesics (in Anaesthesia)
43513	736011000001107	Tramadol 50mg capsules (Zentiva)	Tramadol hydrochloride	50mg	Capsule	Oral	04070200	Opioid Analgesics
43652	3.61258e+16	Morphine 100mg modified-release capsules	Morphine sulfate	100mg	Modified-release capsule	Oral	04070200	Opioid Analgesics
43657	3.61269e+16	Morphine 200mg modified-release capsules	Morphine sulfate	200mg	Modified-release capsule	Oral	04070200	Opioid Analgesics
43720	4401111000001105	Rapifen 5mg/10ml solution for injection ampoules (Janssen-Cilag Ltd)	Alfentanil hydrochloride	500microgram/1ml	Solution for injection	Intravenous	15010403	Opioid Analgesics (in Anaesthesia)
43766	1.2056e+16	Eptadone 5mg/ml oral solution (Dee Pharmaceuticals Ltd)	Methadone hydrochloride	5mg/1ml	Oral solution	Oral	00000000	Unknown
44371	1.02283e+16	Mabron 150mg modified-release tablets (Morningside Healthcare Ltd)	Tramadol hydrochloride	150mg	Modified-release tablet	Oral	04070200	Opioid Analgesics
44867	4079811000001102	Fortral 60mg/2ml solution for injection ampoules (Zentiva)	Pentazocine lactate	30mg/1ml	Solution for injection	Subcutaneous/Intravenous/Intramuscular	04070200	Opioid Analgesics
45325	2.50005e+17	Pethidine injection	Pethidine Hydrochloride		Injection		04070200	Opioid Analgesics
45736	3.61276e+16	Morphine 60mg modified-release capsules	Morphine sulfate	60mg	Modified-release capsule	Oral	04070200	Opioid Analgesics
45745	1.86446e+16	OxyContin 30mg modified-release tablets (Napp Pharmaceuticals Ltd)	Oxycodone hydrochloride	30mg	Modified-release tablet	Oral	04070200	Opioid Analgesics
45766	1.86433e+16	OxyContin 60mg modified-release tablets (Napp Pharmaceuticals Ltd)	Oxycodone hydrochloride	60mg	Modified-release tablet	Oral	04070200	Opioid Analgesics
45788	1.86451e+16	OxyContin 15mg modified-release tablets (Napp Pharmaceuticals Ltd)	Oxycodone hydrochloride	15mg	Modified-release tablet	Oral	04070200	Opioid Analgesics
45790	3.61302e+16	Oxycodone 15mg modified-release tablets	Oxycodone hydrochloride	15mg	Modified-release tablet	Oral	04070200	Opioid Analgesics
45800	1.8672e+16	Tapentadol 200mg modified-release tablets	Tapentadol hydrochloride	200mg	Modified-release tablet	Oral	04070200	Opioid Analgesics
45811	442472008	Tapentadol 50mg tablets	Tapentadol hydrochloride	50mg	Tablet	Oral	04070200	Opioid Analgesics
45827	3.61307e+16	Oxycodone 30mg modified-release tablets	Oxycodone hydrochloride	30mg	Modified-release tablet	Oral	04070200	Opioid Analgesics
45830	1.86417e+16	OxyContin 120mg modified-release tablets (Napp Pharmaceuticals Ltd)	Oxycodone hydrochloride	120mg	Modified-release tablet	Oral	04070200	Opioid Analgesics
45929	3.61313e+16	Oxycodone 60mg modified-release tablets	Oxycodone hydrochloride	60mg	Modified-release tablet	Oral	04070200	Opioid Analgesics
45936	1.86625e+16	Palexia 50mg tablets (Grunenthal Ltd)	Tapentadol hydrochloride	50mg	Tablet	Oral	04070200	Opioid Analgesics
45982	1.86635e+16	Palexia SR 50mg tablets (Grunenthal Ltd)	Tapentadol hydrochloride	50mg	Modified-release tablet	Oral	04070200	Opioid Analgesics
46018	1.86718e+16	Tapentadol 100mg modified-release tablets	Tapentadol hydrochloride	100mg	Modified-release tablet	Oral	04070200	Opioid Analgesics
46019	1.86719e+16	Tapentadol 150mg modified-release tablets	Tapentadol hydrochloride	150mg	Modified-release tablet	Oral	04070200	Opioid Analgesics
46020	1.86641e+16	Palexia SR 100mg tablets (Grunenthal Ltd)	Tapentadol hydrochloride	100mg	Modified-release tablet	Oral	04070200	Opioid Analgesics
46021	1.86722e+16	Tapentadol 50mg modified-release tablets	Tapentadol hydrochloride	50mg	Modified-release tablet	Oral	04070200	Opioid Analgesics
46022	1.86629e+16	Palexia 75mg tablets (Grunenthal Ltd)	Tapentadol hydrochloride	75mg	Tablet	Oral	04070200	Opioid Analgesics
46159	1.86644e+16	Palexia SR 150mg tablets (Grunenthal Ltd)	Tapentadol hydrochloride	150mg	Modified-release tablet	Oral	04070200	Opioid Analgesics
46187	1.86455e+16	Oxycodone 120mg modified-release tablets	Oxycodone hydrochloride	120mg	Modified-release tablet	Oral	04070200	Opioid Analgesics
46279	1.561e+16	Tramadol 200mg modified-release capsules (A A H Pharmaceuticals Ltd)	Tramadol hydrochloride	200mg	Modified-release capsule	Oral	04070200	Opioid Analgesics
46461	442341005	Tapentadol 75mg tablets	Tapentadol hydrochloride	75mg	Tablet	Oral	04070200	Opioid Analgesics
46578	541911000001104	Physeptone 20mg/2ml solution for injection ampoules (Martindale Pharmaceuticals Ltd)	Methadone hydrochloride	10mg/1ml	Solution for injection	Intramuscular/Subcutaneous	04070200/04105200	Opioid Analgesics/Drugs Used In Substance Dependence - Opioid Dependence
46587	1.92004e+16	Tramadol 100mg/ml oral drops	Tramadol hydrochloride	100mg/1ml	Oral drops	Oral	04070200	Opioid Analgesics
46643	1.28712e+16	Zeridame SR 150mg tablets (Actavis UK Ltd)	Tramadol hydrochloride	150mg	Modified-release tablet	Oral	04070200	Opioid Analgesics
46659	1.86647e+16	Palexia SR 200mg tablets (Grunenthal Ltd)	Tapentadol hydrochloride	200mg	Modified-release tablet	Oral	04070200	Opioid Analgesics
47072	2.2535e+16	Omnopon 15.4mg/ml Injection (Roche Products Ltd)	Papaveretum	15.4mg/1ml	Solution for injection	Intramuscular/Intravenous/Subcutaneous	04070200	Opioid Analgesics
47154	1.49306e+16	Filnarine SR 200mg tablets (Teva UK Ltd)	Morphine sulfate	200mg	Modified-release tablet	Oral	04070200	Opioid Analgesics
47399	1.86721e+16	Tapentadol 250mg modified-release tablets	Tapentadol hydrochloride	250mg	Modified-release tablet	Oral	04070200	Opioid Analgesics
47460	1.86652e+16	Palexia SR 250mg tablets (Grunenthal Ltd)	Tapentadol hydrochloride	250mg	Modified-release tablet	Oral	04070200	Opioid Analgesics
47555	9748311000001100	Morphine sulfate 10mg/10ml solution for injection Minijet pre-filled syringes (UCB Pharma Ltd)	Morphine sulfate	1mg/1ml	Solution for injection	Intravenous/Subcutaneous/Intramuscular	04070200	Opioid Analgesics
47671	5.3385e+16	Diamorphine hydrochloride 10mg Injection (Approved Prescription Services Ltd)	Diamorphine Hydrochloride	10mg	Injection	Subcutaneous Injection	04070200	Opioid Analgesics
47672	1.1705e+16	Diamorphine hydrochloride 30mg Injection (Hillcross Pharmaceuticals Ltd)	Diamorphine Hydrochloride	30mg	Injection	Subcutaneous Infusion	04070200	Opioid Analgesics
47706	257711000001102	Methadone 1mg/ml oral solution sugar free (Martindale Pharmaceuticals Ltd)	Methadone hydrochloride	1mg/1ml	Oral solution	Oral	04070200/04105200	Opioid Analgesics/Drugs Used In Substance Dependence - Opioid Dependence
47753	3.61278e+16	Morphine 90mg modified-release capsules	Morphine sulfate	90mg	Modified-release capsule	Oral	04070200	Opioid Analgesics
47854	2.46185e+17	Tramadol (roi) Tablet	Tramadol Hydrochloride	50mg	Tablet	Oral	04070200	Opioid Analgesics
47867	3.61267e+16	Morphine 150mg modified-release capsules	Morphine sulfate	150mg	Modified-release capsule	Oral	04070200	Opioid Analgesics
47949	3.61266e+16	Morphine 120mg modified-release capsules	Morphine sulfate	120mg	Modified-release capsule	Oral	04070200	Opioid Analgesics
47985	2.11405e+17	M-eslon 10mg Capsule (Trinity Pharmaceuticals Ltd)	Morphine sulfate	10mg	Modified-release capsule	Oral	04070200	Opioid Analgesics
48090	9244111000001104	Tramadol 200mg modified-release tablets (A A H Pharmaceuticals Ltd)	Tramadol hydrochloride	200mg	Modified-release tablet	Oral	04070200	Opioid Analgesics
48128	748611000001103	Pethidine 100mg/2ml solution for injection ampoules (Martindale Pharmaceuticals Ltd)	Pethidine hydrochloride	50mg/1ml	Solution for injection	Intravenous/Subcutaneous/Intramuscular	04070200	Opioid Analgesics
48148	1.56286e+16	Pethidine 100mg/2ml solution for injection ampoules (Actavis UK Ltd)	Pethidine hydrochloride	50mg/1ml	Solution for injection	Intravenous/Subcutaneous/Intramuscular	04070200	Opioid Analgesics
48158	1.60575e+16	Diamorphine 5mg powder for solution for injection vials (Teva UK Ltd)	Diamorphine hydrochloride	5mg	Powder for solution for injection	Intramuscular/Subcutaneous/Intravenous	04070200	Opioid Analgesics
48259	3.48196e+16	Diamorphine 5mg powder for solution for injection ampoules	Diamorphine hydrochloride	5mg	Powder for solution for injection	Intramuscular/Subcutaneous/Intravenous	04070200	Opioid Analgesics
48413	1.60738e+16	Diamorphine 5mg powder for solution for injection vials	Diamorphine hydrochloride	5mg	Powder for solution for injection	Intramuscular/Subcutaneous/Intravenous	04070200	Opioid Analgesics
48434	322524004	Diamorphine 10mg powder for solution for injection ampoules	Diamorphine hydrochloride	10mg	Powder for solution for injection	Intramuscular/Subcutaneous/Intravenous	04070200	Opioid Analgesics
48483	322525003	Diamorphine 30mg powder for solution for injection ampoules	Diamorphine hydrochloride	30mg	Powder for solution for injection	Intramuscular/Subcutaneous/Intravenous	04070200	Opioid Analgesics
48604	3.61282e+16	Morphine sulfate 10mg/1ml solution for injection ampoules	Morphine sulfate	10mg/1ml	Solution for injection	Subcutaneous/Intramuscular/Intravenous	04070200	Opioid Analgesics
48880	1.60735e+16	Diamorphine 10mg powder for solution for injection vials	Diamorphine hydrochloride	10mg	Powder for solution for injection	Intramuscular/Intravenous/Subcutaneous	04070200	Opioid Analgesics
48912	1.60736e+16	Diamorphine 30mg powder for solution for injection vials	Diamorphine hydrochloride	30mg	Powder for solution for injection	Intramuscular/Subcutaneous/Intravenous	04070200	Opioid Analgesics
48913	322526002	Diamorphine 100mg powder for solution for injection ampoules	Diamorphine hydrochloride	100mg	Powder for solution for injection	Intramuscular/Subcutaneous/Intravenous	04070200	Opioid Analgesics
48953	1.60734e+16	Diamorphine 100mg powder for solution for injection vials	Diamorphine hydrochloride	100mg	Powder for solution for injection	Subcutaneous/Intramuscular/Intravenous	04070200	Opioid Analgesics
49323	1.96246e+16	Marol 150mg modified-release tablets (Teva UK Ltd)	Tramadol hydrochloride	150mg	Modified-release tablet	Oral	04070200	Opioid Analgesics
49324	1.96248e+16	Marol 100mg modified-release tablets (Teva UK Ltd)	Tramadol hydrochloride	100mg	Modified-release tablet	Oral	04070200	Opioid Analgesics
49742	1.86047e+16	OxyContin 5mg modified-release tablets (DE Pharmaceuticals)	Oxycodone hydrochloride	5mg	Modified-release tablet	Oral	04070200	Opioid Analgesics
49787	1.622e+16	OxyContin 20mg modified-release tablets (Lexon (UK) Ltd)	Oxycodone hydrochloride	20mg	Modified-release tablet	Oral	04070200	Opioid Analgesics
49791	1.85029e+16	OxyNorm 20mg/2ml solution for injection ampoules (Waymade Healthcare Plc)	Oxycodone hydrochloride	10mg/1ml	Solution for injection	Subcutaneous/Intravenous	04070200	Opioid Analgesics
49940	1.62206e+16	OxyNorm 5mg capsules (Lexon (UK) Ltd)	Oxycodone hydrochloride	5mg	Capsule	Oral	04070200	Opioid Analgesics
49976	4382711000001105	Morphine sulfate 10mg/1ml solution for injection ampoules (A A H Pharmaceuticals Ltd)	Morphine sulfate	10mg/1ml	Solution for injection	Subcutaneous/Intramuscular/Intravenous	04070200	Opioid Analgesics
50095	1.86055e+16	OxyNorm 5mg capsules (DE Pharmaceuticals)	Oxycodone hydrochloride	5mg	Capsule	Oral	04070200	Opioid Analgesics
50380	1.62515e+16	Subutex 2mg sublingual tablets (Lexon (UK) Ltd)	Buprenorphine hydrochloride	2mg	Sublingual tablet	Sublingual	04070200/04105200	Opioid Analgesics/Drugs Used In Substance Dependence - Opioid Dependence
50513	4383011000001104	Morphine sulfate 10mg/1ml solution for injection ampoules (UCB Pharma Ltd)	Morphine sulfate	10mg/1ml	Solution for injection	Subcutaneous/Intramuscular/Intravenous	04070200	Opioid Analgesics
50726	1.85027e+16	OxyNorm 10mg/1ml solution for injection ampoules (Waymade Healthcare Plc)	Oxycodone hydrochloride	10mg/1ml	Solution for injection	Subcutaneous/Intravenous	04070200	Opioid Analgesics
50733	1.7345e+16	OxyContin 10mg modified-release tablets (Mawdsley-Brooks & Company Ltd)	Oxycodone hydrochloride	10mg	Modified-release tablet	Oral	04070200	Opioid Analgesics
50862	1.96244e+16	Marol 200mg modified-release tablets (Teva UK Ltd)	Tramadol hydrochloride	200mg	Modified-release tablet	Oral	04070200	Opioid Analgesics
50947	1.15304e+16	Tramadol 100mg modified-release capsules (Alliance Healthcare (Distribution) Ltd)	Tramadol hydrochloride	100mg	Modified-release capsule	Oral	04070200	Opioid Analgesics
51384	1.86053e+16	OxyNorm 20mg capsules (DE Pharmaceuticals)	Oxycodone hydrochloride	20mg	Capsule	Oral	04070200	Opioid Analgesics
51611	1.88771e+16	OxyNorm 10mg/1ml solution for injection ampoules (Mawdsley-Brooks & Company Ltd)	Oxycodone hydrochloride	10mg/1ml	Solution for injection	Subcutaneous/Intravenous	04070200	Opioid Analgesics
51789	1.46599e+16	OxyNorm 10mg capsules (Waymade Healthcare Plc)	Oxycodone hydrochloride	10mg	Capsule	Oral	04070200	Opioid Analgesics
51896	1.73456e+16	OxyContin 80mg modified-release tablets (Mawdsley-Brooks & Company Ltd)	Oxycodone hydrochloride	80mg	Modified-release tablet	Oral	04070200	Opioid Analgesics
52216	2.09375e+16	Longtec 5mg modified-release tablets (Qdem Pharmaceuticals Ltd)	Oxycodone hydrochloride	5mg	Modified-release tablet	Oral	04070200	Opioid Analgesics
52217	2.09377e+16	Longtec 10mg modified-release tablets (Qdem Pharmaceuticals Ltd)	Oxycodone hydrochloride	10mg	Modified-release tablet	Oral	04070200	Opioid Analgesics
52220	2.09381e+16	Longtec 40mg modified-release tablets (Qdem Pharmaceuticals Ltd)	Oxycodone hydrochloride	40mg	Modified-release tablet	Oral	04070200	Opioid Analgesics
52400	446111000001102	Pethidine 100mg/10ml solution for injection ampoules (Alliance Healthcare (Distribution) Ltd)	Pethidine hydrochloride	10mg/1ml	Solution for injection	Intramuscular/Subcutaneous/Intravenous	04070200	Opioid Analgesics
52495	1.60697e+16	Tramadol 50mg capsules (Bristol Laboratories Ltd)	Tramadol hydrochloride	50mg	Capsule	Oral	04070200	Opioid Analgesics
52592	1.86051e+16	OxyNorm 10mg capsules (DE Pharmaceuticals)	Oxycodone hydrochloride	10mg	Capsule	Oral	04070200	Opioid Analgesics
52605	2.01703e+16	Tramadol 50mg capsules (Accord Healthcare Ltd)	Tramadol hydrochloride	50mg	Capsule	Oral	04070200	Opioid Analgesics
52809	1.62198e+16	OxyContin 10mg modified-release tablets (Lexon (UK) Ltd)	Oxycodone hydrochloride	10mg	Modified-release tablet	Oral	04070200	Opioid Analgesics
52977	1.45857e+16	Tramadol 100mg modified-release capsules (A A H Pharmaceuticals Ltd)	Tramadol hydrochloride	100mg	Modified-release capsule	Oral	04070200	Opioid Analgesics
53106	1.23918e+16	Morphine sulfate 5mg/5ml solution for injection ampoules	Morphine sulfate	1mg/1ml	Solution for injection	Intravenous	04070200	Opioid Analgesics
53113	1.86041e+16	OxyContin 10mg modified-release tablets (DE Pharmaceuticals)	Oxycodone hydrochloride	10mg	Modified-release tablet	Oral	04070200	Opioid Analgesics
53116	2.09379e+16	Longtec 20mg modified-release tablets (Qdem Pharmaceuticals Ltd)	Oxycodone hydrochloride	20mg	Modified-release tablet	Oral	04070200	Opioid Analgesics
53181	1.60579e+16	Diamorphine 10mg powder for solution for injection vials (Teva UK Ltd)	Diamorphine hydrochloride	10mg	Powder for solution for injection	Intramuscular/Intravenous/Subcutaneous	04070200	Opioid Analgesics
53273	1.21311e+16	Morphine hydrochloride 10mg/5ml oral solution (Special Order)	Morphine hydrochloride	2mg/1ml	Oral solution	Oral	04070200	Opioid Analgesics
53417	1.54224e+16	Diamorphine 10mg powder for solution for injection ampoules (Accord Healthcare Ltd)	Diamorphine hydrochloride	10mg	Powder for solution for injection	Intramuscular/Subcutaneous/Intravenous	04070200	Opioid Analgesics
53639	1.52345e+16	Morphine 10mg modified-release tablets (Sigma Pharmaceuticals Plc)	Morphine sulfate	10mg	Modified-release tablet	Oral	04070200	Opioid Analgesics
53709	2.49485e+17	Pethidine oral liquid	Pethidine Hydrochloride				04070200	Opioid Analgesics
53918	1.0678e+16	Morphine sulfate 10mg/1ml solution for injection ampoules (Hameln Pharmaceuticals Ltd)	Morphine sulfate	10mg/1ml	Solution for injection	Subcutaneous/Intramuscular/Intravenous	04070200	Opioid Analgesics
53929	240611000001109	Pethidine 50mg/1ml solution for injection ampoules (A A H Pharmaceuticals Ltd)	Pethidine hydrochloride	50mg/1ml	Solution for injection	Intramuscular/Subcutaneous/Intravenous	04070200	Opioid Analgesics
54017	2.50615e+17	Morphine sulphate Capsule	Morphine Sulphate		Capsule		04070200	Opioid Analgesics
54023	1.59377e+16	Tramadol 50mg modified-release capsules (A A H Pharmaceuticals Ltd)	Tramadol hydrochloride	50mg	Modified-release capsule	Oral	04070200	Opioid Analgesics
54085	2.49995e+17	Pethidine capsule	Pethidine Hydrochloride				04070200	Opioid Analgesics
54406	4039411000001102	Morphine sulfate 30mg suppositories (Martindale Pharmaceuticals Ltd)	Morphine sulfate	30mg	Suppository	Rectal	04070200	Opioid Analgesics
54520	2.49555e+17	Morphine sulphate Oral solution	Morphine Sulphate		Oral Solution		04070200	Opioid Analgesics
54694	2.09383e+16	Longtec 80mg modified-release tablets (Qdem Pharmaceuticals Ltd)	Oxycodone hydrochloride	80mg	Modified-release tablet	Oral	04070200	Opioid Analgesics
54790	2.1666e+16	Pethidine 50mg tablets (Teva UK Ltd)	Pethidine hydrochloride	50mg	Tablet	Oral	04070200	Opioid Analgesics
54806	1.40091e+16	Transtec 52.5micrograms/hour transdermal patches (DE Pharmaceuticals)	Buprenorphine	52.5microgram/1hour	Transdermal patch	Transdermal	04070200	Opioid Analgesics
55052	4035011000001109	Morcap SR 50mg capsules (Hospira UK Ltd)	Morphine sulfate	50mg	Modified-release capsule	Oral	00000000	Unknown
55206	3.61271e+16	Morphine 20mg modified-release capsules	Morphine sulfate	20mg	Modified-release capsule	Oral	00000000	Unknown
55221	322527006	Diamorphine 500mg powder for solution for injection ampoules	Diamorphine hydrochloride	500mg	Powder for solution for injection	Intramuscular/Subcutaneous/Intravenous	04070200	Opioid Analgesics
55365	2.01918e+16	Morphine sulfate 50mg/50ml solution for infusion vials (A A H Pharmaceuticals Ltd)	Morphine sulfate	1mg/1ml	Solution for infusion	Intravenous	04070200	Opioid Analgesics
55724	1.60737e+16	Diamorphine 500mg powder for solution for injection vials	Diamorphine hydrochloride	500mg	Powder for solution for injection	Subcutaneous/Intramuscular/Intravenous	04070200	Opioid Analgesics
55825	5196111000001108	Methadone 1mg/ml oral solution sugar free (Thornton & Ross Ltd)	Methadone hydrochloride	1mg/1ml	Oral solution	Oral	04070200/04105200	Opioid Analgesics/Drugs Used In Substance Dependence - Opioid Dependence
55832	1.6645e+16	Morphine sulphate 15mg/ml Injection (Celltech Pharma Europe Ltd)	Morphine sulfate	15mg/1ml	Solution for injection	Intramuscular/Subcutaneous/Intravenous	04070200	Opioid Analgesics
55839	1.7775e+16	Pethidine 50mg/ml Injection (Roche Products Ltd)	Pethidine Hydrochloride	50mg/ml	Injection		04070200	Opioid Analgesics
55852	2.8955e+16	Pethidine 10mg/ml Injection (Martindale Pharmaceuticals Ltd)	Pethidine Hydrochloride	10mg/ml	Injection		04070200	Opioid Analgesics
56022	1.96535e+17	Pethidine 50mg Capsule (Martindale Pharmaceuticals Ltd)	Pethidine hydrochloride	50mg	Capsule	Oral	04070200	Opioid Analgesics
56202	2.50605e+17	Morphine sulphate Injection	Morphine Sulphate		Injection		04070200	Opioid Analgesics
56329	1.23908e+16	Morphine sulfate 10mg/2ml solution for injection ampoules	Morphine sulfate	5mg/1ml	Solution for injection	Intravenous/Subcutaneous/Intramuscular	04070200	Opioid Analgesics
56491	1.64487e+16	Zamadol SR 200mg capsules (Lexon (UK) Ltd)	Tramadol hydrochloride	200mg	Modified-release capsule	Oral	04070200	Opioid Analgesics
56544	1.00696e+16	Morphine sulfate 50mg/50ml solution for infusion vials (Martindale Pharmaceuticals Ltd)	Morphine sulfate	1mg/1ml	Solution for infusion	Intravenous	04070200	Opioid Analgesics
56581	5.04145e+17	Alfentanil 5mg/5ml buccal spray	Alfentanil Hydrochloride		Spray	Oromucosal Buccal/nasal	04070200	Opioid Analgesics
56665	2.09688e+16	Oxylan 10mg modified-release tablets (Chanelle Medical UK Ltd)	Oxycodone hydrochloride	10mg	Modified-release tablet	Oral	04070200	Opioid Analgesics
56671	2.16927e+16	BuTrans 5micrograms/hour transdermal patches (Waymade Healthcare Plc)	Buprenorphine	5microgram/1hour	Transdermal patch	Transdermal	04070200	Opioid Analgesics
56788	3163111000001105	Morphine sulfate 10mg/5ml oral solution (A A H Pharmaceuticals Ltd)	Morphine sulfate	2mg/1ml	Oral solution	Oral	04070200	Opioid Analgesics
57027	269811000001107	Pethidine 50mg tablets (A A H Pharmaceuticals Ltd)	Pethidine hydrochloride	50mg	Tablet	Oral	04070200	Opioid Analgesics
57033	2.24176e+16	Oxylan 10mg modified-release tablets (Actavis UK Ltd)	Oxycodone hydrochloride	10mg	Modified-release tablet	Oral	04070200	Opioid Analgesics
57052	2.24178e+16	Oxylan 20mg modified-release tablets (Actavis UK Ltd)	Oxycodone hydrochloride	20mg	Modified-release tablet	Oral	04070200	Opioid Analgesics
57454	1.9957e+16	Prefibin 8mg sublingual tablets (Sandoz Ltd)	Buprenorphine hydrochloride	8mg	Sublingual tablet	Sublingual	04070200/04105200	Opioid Analgesics/Drugs Used In Substance Dependence - Opioid Dependence
57623	4046311000001103	Morphine sulfate 15mg/1ml solution for injection ampoules (UCB Pharma Ltd)	Morphine sulfate	15mg/1ml	Solution for injection	Intramuscular/Subcutaneous/Intravenous	04070200	Opioid Analgesics
57750	4046711000001104	Morphine sulfate 15mg/1ml solution for injection ampoules (Wockhardt UK Ltd)	Morphine sulfate	15mg/1ml	Solution for injection	Intramuscular/Subcutaneous/Intravenous	04070200	Opioid Analgesics
58039	1.21421e+16	Oxycodone 5mg/5ml oral solution	Oxycodone hydrochloride	1mg/1ml	Oral solution	Oral	04070200	Opioid Analgesics
58114	2.26869e+16	Lynlor 20mg capsules (Actavis UK Ltd)	Oxycodone hydrochloride	20mg	Capsule	Oral	04070200	Opioid Analgesics
58129	1.28698e+16	Zeridame SR 100mg tablets (Actavis UK Ltd)	Tramadol hydrochloride	100mg	Modified-release tablet	Oral	04070200	Opioid Analgesics
58190	183111000001103	Pethidine 50mg/5ml solution for injection ampoules (A A H Pharmaceuticals Ltd)	Pethidine hydrochloride	10mg/1ml	Solution for injection	Intramuscular/Subcutaneous/Intravenous	04070200	Opioid Analgesics
58215	3238211000001102	Kaolin and Morphine mixture (Thornton & Ross Ltd)	Sodium bicarbonate/Chloroform/Morphine hydrochloride/Kaolin light	50gram/1litre + 5ml/1litre + 91.6mg/1litre + 200gram/1litre	Oral suspension	Oral	01040200	Antimotility Drugs
58217	2.26865e+16	Lynlor 5mg capsules (Actavis UK Ltd)	Oxycodone hydrochloride	5mg	Capsule	Oral	04070200	Opioid Analgesics
58273	1.49691e+16	Buprenorphine 2mg sublingual tablets sugar free (A A H Pharmaceuticals Ltd)	Buprenorphine hydrochloride	2mg	Sublingual tablet	Sublingual	04070200/04105200	Opioid Analgesics/Drugs Used In Substance Dependence - Opioid Dependence
58279	857211000001104	Diamorphine 10mg tablets (A A H Pharmaceuticals Ltd)	Diamorphine hydrochloride	10mg	Tablet	Oral	04070200	Opioid Analgesics
58290	4036211000001105	Morphine sulfate 10mg suppositories (Martindale Pharmaceuticals Ltd)	Morphine sulfate	10mg	Suppository	Rectal	04070200	Opioid Analgesics
58316	2.24677e+16	Tramadol 50mg modified-release capsules (DE Pharmaceuticals)	Tramadol hydrochloride	50mg	Modified-release capsule	Oral	04070200	Opioid Analgesics
58493	2.0969e+16	Oxylan 20mg modified-release tablets (Chanelle Medical UK Ltd)	Oxycodone hydrochloride	20mg	Modified-release tablet	Oral	04070200	Opioid Analgesics
58499	1.17201e+16	Diamorphine 3mg/5ml oral solution	Diamorphine hydrochloride	600microgram/1ml	Oral solution	Oral	04070200	Opioid Analgesics
58710	2.24019e+16	Morphine sulfate 1mg/1ml solution for injection ampoules	Morphine sulfate	1mg/1ml	Solution for injection	Intravenous	04070200	Opioid Analgesics
58737	313711000001105	Pethidine 50mg tablets (Alliance Healthcare (Distribution) Ltd)	Pethidine hydrochloride	50mg	Tablet	Oral	04070200	Opioid Analgesics
58766	2.1693e+16	BuTrans 10micrograms/hour transdermal patches (Waymade Healthcare Plc)	Buprenorphine	10microgram/1hour	Transdermal patch	Transdermal	04070200	Opioid Analgesics
58836	1.23917e+16	Morphine sulfate 5mg/1ml solution for injection ampoules	Morphine sulfate	5mg/1ml	Solution for injection	Intravenous/Intramuscular/Subcutaneous	04070200	Opioid Analgesics
58853	2.26867e+16	Lynlor 10mg capsules (Actavis UK Ltd)	Oxycodone hydrochloride	10mg	Capsule	Oral	04070200	Opioid Analgesics
58879	1.21407e+16	Morphine hydrochloride 10mg/5ml oral solution	Morphine hydrochloride	2mg/1ml	Oral solution	Oral	04070200	Opioid Analgesics
59146	2.16934e+16	BuTrans 20micrograms/hour transdermal patches (Waymade Healthcare Plc)	Buprenorphine	20microgram/1hour	Transdermal patch	Transdermal	04070200	Opioid Analgesics
59295	1.22991e+16	Methadone 100mg capsules	Methadone hydrochloride	100mg	Capsule	Oral	04070200/04105200	Opioid Analgesics/Drugs Used In Substance Dependence - Opioid Dependence
59392	2.34466e+16	Hapoctasin 70micrograms/hour transdermal patches (Actavis UK Ltd)	Buprenorphine	70microgram/1hour	Transdermal patch	Transdermal	04070200	Opioid Analgesics
59473	2.34464e+16	Hapoctasin 52.5micrograms/hour transdermal patches (Actavis UK Ltd)	Buprenorphine	52.5microgram/1hour	Transdermal patch	Transdermal	04070200	Opioid Analgesics
59584	9762411000001102	Morphine sulfate 10mg/5ml oral solution (Alliance Healthcare (Distribution) Ltd)	Morphine sulfate	2mg/1ml	Oral solution	Oral	04070200	Opioid Analgesics
59618	1.74679e+16	Transtec 35micrograms/hour transdermal patches (Mawdsley-Brooks & Company Ltd)	Buprenorphine	35microgram/1hour	Transdermal patch	Transdermal	04070200	Opioid Analgesics
59865	2.3658e+16	Shortec 10mg capsules (Qdem Pharmaceuticals Ltd)	Oxycodone hydrochloride	10mg	Capsule	Oral	04070200	Opioid Analgesics
59970	1.64977e+16	Buprenorphine 2mg sublingual tablets sugar free (Actavis UK Ltd)	Buprenorphine hydrochloride	2mg	Sublingual tablet	Sublingual	04070200/04105200	Opioid Analgesics/Drugs Used In Substance Dependence - Opioid Dependence
60053	1.99572e+16	Tephine 200microgram sublingual tablets (Sandoz Ltd)	Buprenorphine hydrochloride	200microgram	Sublingual tablet	Sublingual	04070200/04105200	Opioid Analgesics/Drugs Used In Substance Dependence - Opioid Dependence
60080	3.58965e+16	Alfentanil 500micrograms/1ml solution for injection ampoules	Alfentanil hydrochloride	500microgram/1ml	Solution for injection	Intravenous	04070200/15010403	Opioid Analgesics/Opioid Analgesics (in Anaesthesia)
60082	1.23916e+16	Morphine sulfate 5mg/10ml solution for injection ampoules	Morphine sulfate	500microgram/1ml	Solution for injection	Intravenous/Subcutaneous/Intramuscular	04070200	Opioid Analgesics
60121	2.36017e+16	Tramadol 50mg modified-release capsules (Waymade Healthcare Plc)	Tramadol hydrochloride	50mg	Modified-release capsule	Oral	04070200	Opioid Analgesics
60146	2.36578e+16	Shortec 5mg capsules (Qdem Pharmaceuticals Ltd)	Oxycodone hydrochloride	5mg	Capsule	Oral	04070200	Opioid Analgesics
60158	2.36582e+16	Shortec 20mg capsules (Qdem Pharmaceuticals Ltd)	Oxycodone hydrochloride	20mg	Capsule	Oral	04070200	Opioid Analgesics
60170	2.34462e+16	Hapoctasin 35micrograms/hour transdermal patches (Actavis UK Ltd)	Buprenorphine	35microgram/1hour	Transdermal patch	Transdermal	04070200	Opioid Analgesics
60196	2.09692e+16	Oxylan 40mg modified-release tablets (Chanelle Medical UK Ltd)	Oxycodone hydrochloride	40mg	Modified-release tablet	Oral	04070200	Opioid Analgesics
60507	2.34009e+16	Morphine 0.1% in Intrasite gel	Morphine sulfate	1mg/1ml	Gel	Route of administration not applicable	04070200	Opioid Analgesics
60518	1.23005e+16	Morphine sulfate 500micrograms/5ml oral solution	Morphine sulfate	100microgram/1ml	Oral solution	Oral	04070200	Opioid Analgesics
60721	1.54222e+16	Diamorphine 5mg powder for solution for injection ampoules (Accord Healthcare Ltd)	Diamorphine hydrochloride	5mg	Powder for solution for injection	Intramuscular/Subcutaneous/Intravenous	04070200	Opioid Analgesics
60751	2.16951e+16	Tilodol SR 200mg tablets (Sandoz Ltd)	Tramadol hydrochloride	200mg	Modified-release tablet	Oral	04070200	Opioid Analgesics
60759	2.44088e+16	Tapentadol 20mg/ml oral solution sugar free	Tapentadol hydrochloride	20mg/1ml	Oral solution	Oral	04070200	Opioid Analgesics
60943	1.46749e+16	Transtec 35micrograms/hour transdermal patches (Sigma Pharmaceuticals Plc)	Buprenorphine	35microgram/1hour	Transdermal patch	Transdermal	04070200	Opioid Analgesics
60944	1.97227e+16	Methadone 5mg capsules	Methadone hydrochloride	5mg	Capsule	Oral	03090100/04070200/04105200	Cough Suppressants/Opioid Analgesics/Drugs Used In Substance Dependence - Opioid Dependence
60950	1.21437e+16	Morphine sulfate 5mg/5ml oral solution	Morphine sulfate	1mg/1ml	Oral solution	Oral	04070200	Opioid Analgesics
61100	1.99574e+16	Tephine 400microgram sublingual tablets (Sandoz Ltd)	Buprenorphine hydrochloride	400microgram	Sublingual tablet	Sublingual	04070200/04105200	Opioid Analgesics/Drugs Used In Substance Dependence - Opioid Dependence
61241	1.00698e+16	Morphine sulfate 50mg/50ml solution for infusion vials (Alliance Healthcare (Distribution) Ltd)	Morphine sulfate	1mg/1ml	Solution for infusion	Intravenous	04070200	Opioid Analgesics
61272	1.78609e+16	Tramadol 50mg capsules (Phoenix Healthcare Distribution Ltd)	Tramadol hydrochloride	50mg	Capsule	Oral	04070200	Opioid Analgesics
61400	4048411000001106	Morphine sulfate 30mg/1ml solution for injection ampoules (A A H Pharmaceuticals Ltd)	Morphine sulfate	30mg/1ml	Solution for injection	Intramuscular/Subcutaneous/Intravenous	04070200	Opioid Analgesics
61423	1.52347e+16	Morphine 30mg modified-release tablets (Sigma Pharmaceuticals Plc)	Morphine sulfate	30mg	Modified-release tablet	Oral	04070200	Opioid Analgesics
61506	4383211000001109	Morphine sulfate 10mg/1ml solution for injection ampoules (Wockhardt UK Ltd)	Morphine sulfate	10mg/1ml	Solution for injection	Subcutaneous/Intramuscular/Intravenous	04070200	Opioid Analgesics
61584	1.73004e+16	Morphine sulfate 50mg/50ml solution for infusion vials (Torbay Pharmaceuticals)	Morphine sulfate	1mg/1ml	Solution for infusion	Intravenous	04070200	Opioid Analgesics
61610	2.41369e+16	Tramadol 50mg capsules (Morningside Healthcare Ltd)	Tramadol hydrochloride	50mg	Capsule	Oral	04070200	Opioid Analgesics
61744	2.0192e+16	Morphine sulfate 100mg/50ml solution for infusion vials (A A H Pharmaceuticals Ltd)	Morphine sulfate	2mg/1ml	Solution for infusion	Intravenous	04070200	Opioid Analgesics
61764	2.41208e+16	Palexia 20mg/ml oral solution (Grunenthal Ltd)	Tapentadol hydrochloride	20mg/1ml	Oral solution	Oral	04070200	Opioid Analgesics
61775	1.51957e+16	Tramadol 50mg capsules (Sigma Pharmaceuticals Plc)	Tramadol hydrochloride	50mg	Capsule	Oral	04070200	Opioid Analgesics
61779	2.44677e+16	Reltebon 40mg modified-release tablets (Actavis UK Ltd)	Oxycodone hydrochloride	40mg	Modified-release tablet	Oral	04070200	Opioid Analgesics
61836	2.44674e+16	Reltebon 20mg modified-release tablets (Actavis UK Ltd)	Oxycodone hydrochloride	20mg	Modified-release tablet	Oral	04070200	Opioid Analgesics
61918	1.23911e+16	Morphine sulfate 20mg/2ml solution for injection ampoules	Morphine sulfate	10mg/1ml	Solution for injection	Intravenous/Subcutaneous/Intramuscular	04070200	Opioid Analgesics
61935	2.44671e+16	Reltebon 10mg modified-release tablets (Actavis UK Ltd)	Oxycodone hydrochloride	10mg	Modified-release tablet	Oral	04070200	Opioid Analgesics
61936	2.44669e+16	Reltebon 5mg modified-release tablets (Actavis UK Ltd)	Oxycodone hydrochloride	5mg	Modified-release tablet	Oral	04070200	Opioid Analgesics
61942	1.2391e+16	Morphine sulfate 2.5mg/5ml solution for injection ampoules	Morphine sulfate	500microgram/1ml	Solution for injection	Intravenous/Subcutaneous/Intramuscular	04070200	Opioid Analgesics
62322	2.44679e+16	Reltebon 80mg modified-release tablets (Actavis UK Ltd)	Oxycodone hydrochloride	80mg	Modified-release tablet	Oral	04070200	Opioid Analgesics
62675	2.01901e+16	Buprenorphine 200microgram sublingual tablets sugar free (A A H Pharmaceuticals Ltd)	Buprenorphine hydrochloride	200microgram	Sublingual tablet	Sublingual	04070200/04105200	Opioid Analgesics/Drugs Used In Substance Dependence - Opioid Dependence
62689	2.15794e+16	Morphine hydrochloride 1mg/1ml solution for injection ampoules	Morphine hydrochloride	1mg/1ml	Solution for injection	Epidural	04070200	Opioid Analgesics
62708	4317311000001105	Methadone hydrochloride powder	Methadone hydrochloride	1mg/1mg	Not applicable	Route of administration not applicable	50030000	Extemporaneous Item
62776	2.85657e+16	Buprenorphine 4mg sublingual tablets sugar free	Buprenorphine hydrochloride	4mg	Sublingual tablet	Sublingual	04070200/04105200	Opioid Analgesics/Drugs Used In Substance Dependence - Opioid Dependence
62874	2.85658e+16	Buprenorphine 6mg sublingual tablets sugar free	Buprenorphine hydrochloride	6mg	Sublingual tablet	Sublingual	04070200/04105200	Opioid Analgesics/Drugs Used In Substance Dependence - Opioid Dependence
62969	2.09126e+16	Buprenorphine 8mg sublingual tablets sugar free (Zentiva)	Buprenorphine hydrochloride	8mg	Sublingual tablet	Sublingual	04070200/04105200	Opioid Analgesics/Drugs Used In Substance Dependence - Opioid Dependence
63047	2.36019e+16	Tramadol 100mg modified-release capsules (Waymade Healthcare Plc)	Tramadol hydrochloride	100mg	Modified-release capsule	Oral	04070200	Opioid Analgesics
63077	1.21059e+16	Methadone 1mg/5ml oral suspension	Methadone hydrochloride	200microgram/1ml	Oral suspension	Oral	04070200/04105200	Opioid Analgesics/Drugs Used In Substance Dependence - Opioid Dependence
63182	79611000001105	Pethidine 50mg/1ml solution for injection ampoules (Alliance Healthcare (Distribution) Ltd)	Pethidine hydrochloride	50mg/1ml	Solution for injection	Intramuscular/Subcutaneous/Intravenous	04070200	Opioid Analgesics
63198	1.86045e+16	OxyContin 40mg modified-release tablets (DE Pharmaceuticals)	Oxycodone hydrochloride	40mg	Modified-release tablet	Oral	04070200	Opioid Analgesics
63332	2.7993e+16	Reltebon 30mg modified-release tablets (Actavis UK Ltd)	Oxycodone hydrochloride	30mg	Modified-release tablet	Oral	04070200	Opioid Analgesics
63423	2.44035e+16	Morphine sulfate 10mg/1ml solution for injection ampoules (DE Pharmaceuticals)	Morphine sulfate	10mg/1ml	Solution for injection	Subcutaneous/Intramuscular/Intravenous	04070200	Opioid Analgesics
63593	2.16656e+16	Morphine sulfate 10mg/5ml oral solution (Actavis UK Ltd)	Morphine sulfate	2mg/1ml	Oral solution	Oral	04070200	Opioid Analgesics
63640	1.39569e+16	Subutex 2mg sublingual tablets (DE Pharmaceuticals)	Buprenorphine hydrochloride	2mg	Sublingual tablet	Sublingual	04070200/04105200	Opioid Analgesics/Drugs Used In Substance Dependence - Opioid Dependence
63714	2.79933e+16	Reltebon 60mg modified-release tablets (Actavis UK Ltd)	Oxycodone hydrochloride	60mg	Modified-release tablet	Oral	04070200	Opioid Analgesics
63788	2.85652e+16	Buprenorphine 1mg sublingual tablets sugar free	Buprenorphine hydrochloride	1mg	Sublingual tablet	Sublingual	04070200/04105200	Opioid Analgesics/Drugs Used In Substance Dependence - Opioid Dependence
63817	5.1335e+16	Morphine hcl Powder (Celltech Pharma Europe Ltd)	Morphine hydrochloride	1mg/1mg	Not applicable	Route of administration not applicable	50000000	Ingredients
63898	2.23953e+16	Tramadol 50mg modified-release capsules (J M McGill Ltd)	Tramadol hydrochloride	50mg	Modified-release capsule	Oral	04070200	Opioid Analgesics
64150	2.09686e+16	Oxylan 5mg modified-release tablets (Chanelle Medical UK Ltd)	Oxycodone hydrochloride	5mg	Modified-release tablet	Oral	04070200	Opioid Analgesics
64155	1.47196e+16	Buprenorphine 400microgram sublingual tablets sugar free (Teva UK Ltd)	Buprenorphine hydrochloride	400microgram	Sublingual tablet	Sublingual	04070200/04105200	Opioid Analgesics/Drugs Used In Substance Dependence - Opioid Dependence
64164	2.79928e+16	Reltebon 15mg modified-release tablets (Actavis UK Ltd)	Oxycodone hydrochloride	15mg	Modified-release tablet	Oral	04070200	Opioid Analgesics
64333	2.98386e+16	Longtec 30mg modified-release tablets (Qdem Pharmaceuticals Ltd)	Oxycodone hydrochloride	30mg	Modified-release tablet	Oral	04070200	Opioid Analgesics
64417	1.21861e+16	Morphine sulfate 2mg/5ml oral solution	Morphine sulfate	400microgram/1ml	Oral solution	Oral	04070200	Opioid Analgesics
64426	2.98384e+16	Longtec 15mg modified-release tablets (Qdem Pharmaceuticals Ltd)	Oxycodone hydrochloride	15mg	Modified-release tablet	Oral	04070200	Opioid Analgesics
64459	2.13763e+16	Tramadol 37.5mg / Paracetamol 325mg tablets (A A H Pharmaceuticals Ltd)	Paracetamol/Tramadol hydrochloride	325mg + 37.5mg	Tablet	Oral	04070200	Opioid Analgesics
64463	1.22998e+16	Methadone 30mg capsules	Methadone hydrochloride	30mg	Capsule	Oral	04070200/04105200	Opioid Analgesics/Drugs Used In Substance Dependence - Opioid Dependence
64496	2.68576e+16	Tramadol 100mg modified-release capsules (Ennogen Healthcare Ltd)	Tramadol hydrochloride	100mg	Modified-release capsule	Oral	04070200	Opioid Analgesics
64552	2.98388e+16	Longtec 60mg modified-release tablets (Qdem Pharmaceuticals Ltd)	Oxycodone hydrochloride	60mg	Modified-release tablet	Oral	04070200	Opioid Analgesics
64731	2.64476e+16	Tramadol 100mg modified-release capsules (Icarus Pharmaceuticals Ltd)	Tramadol hydrochloride	100mg	Modified-release capsule	Oral	04070200	Opioid Analgesics
64780	2.33184e+16	Morphine sulfate 50mg/1ml solution for injection ampoules	Morphine sulfate	50mg/1ml	Solution for injection	Subcutaneous/Epidural/Intravenous/Intrathecal/Intramuscular	04070200	Opioid Analgesics
64781	2.1636e+16	Morphine sulfate 50mg/5ml solution for injection ampoules	Morphine sulfate	10mg/1ml	Solution for injection	Intramuscular/Intravenous/Intrathecal	04070200	Opioid Analgesics
64807	2.98382e+16	Longtec 120mg modified-release tablets (Qdem Pharmaceuticals Ltd)	Oxycodone hydrochloride	120mg	Modified-release tablet	Oral	04070200	Opioid Analgesics
64847	2.84916e+16	Gabup 8mg sublingual tablets (Martindale Pharmaceuticals Ltd)	Buprenorphine hydrochloride	8mg	Sublingual tablet	Sublingual	04070200/04105200	Opioid Analgesics/Drugs Used In Substance Dependence - Opioid Dependence
64860	2.15799e+16	Morphine sulfate 10mg/10ml solution for injection ampoules	Morphine sulfate	1mg/1ml	Solution for injection	Intravenous	04070200	Opioid Analgesics
64871	2.46369e+16	Maneo 100mg modified-release tablets (Mylan)	Tramadol hydrochloride	100mg	Modified-release tablet	Oral	04070200	Opioid Analgesics
64965	1.96614e+16	Oxycodone 5mg/5ml oral solution sugar free (Wockhardt UK Ltd)	Oxycodone hydrochloride	1mg/1ml	Oral solution	Oral	04070200	Opioid Analgesics
65157	1.50616e+16	Buprenorphine 2mg sublingual tablets sugar free (Sigma Pharmaceuticals Plc)	Buprenorphine hydrochloride	2mg	Sublingual tablet	Sublingual	04070200/04105200	Opioid Analgesics/Drugs Used In Substance Dependence - Opioid Dependence
65266	905911000001101	Tramadol 50mg capsules (Kent Pharmaceuticals Ltd)	Tramadol hydrochloride	50mg	Capsule	Oral	04070200	Opioid Analgesics
[truncated: 165 more rows]

## Sheet: Table S3
Table S3: CPRD GOLD codelist for benzodiazepines
[truncated: 380 more rows]

## Sheet: Table S4
Table S4: CPRD GOLD codelist for z-drugs
[truncated: 62 more rows]

[truncated: 11 more sheets: Table S5, Table S6, Table S7, Table S8, Table S9, Table S10, Table S11, Table S12, Table S13, Table S14, Table S15]
